# Supplementary material for: Biogeography of the coastal fishes of the Socotra Archipelago: Challenging current ecoregional concepts
Source: PLoS One. 2022 Apr 29;17(4):e0267086. doi: 10.1371/journal.pone.0267086 (PMC9053782; doi:10.1371/journal.pone.0267086)
Supplement: S1 Data — Matrices (a) listing 1292 species of twenty key families, including eight key families, and (b) counting them by family, according to their presence in ten putative circum-Arabian ecoregions and Kenya (898 species), including additional 11 countries and island groups of the Western Indian Ocean. (XLSX) [file pone.0267086.s001.xlsx]

## Sheet: S2 Data_(Zajonz et al.)
Zajonz, U., Lavergne, E., Bogorodsky, S.V. & Krupp, F. (2020 subm.). Biogeography of the Coastal Fishes of the Socotra Archipelago: Challenging Current Ecoregional Concepts. PLoS ONE (2022 acc.)
Supporting Information - Data 1: Distributional checklist according to 10 putative ecoregions
List and account of 604 species of 8 key and 12 additional core families according to their presence in 10 putative circum-Arabian ecoregions and Kenya, including additional 11 countries and island groups of the Western Indian Ocean.
Distributional Biogeography - 20 Core Families - 'Arabia' s.lat. + WIO_Counts
	Socotra	Go Aqaba	n+c Red Sea	s Red Sea	w Go Aden (Djib)	e Go Aden (ext.)	central Oman	Go Oman	Arabian Gulf	Somali Current Coast*	Kenya	Tanzania	Mozambique	Comoros	Seychelles (& Aldabra)	Madagascar	Mauritius (& Cargados-Carajos)	Reunion & Rodrigues	Maldives	Chagos	India & east Pakistan	Sri Lanka		Arabia	wWIO	All
Acanthurus auranticavus Randall, 1956	0	0	0	0	0	0	0	0	0	0	0	0	1	0	1	0	0	0	1	0	0	0		0	3	3
Acanthurus bariene Lesson, 1831	0	0	0	0	0	0	0	0	0	0	0	0	1	0	1	0	1	0	1	0	0	1		0	5	5
Acanthurus blochii Valenciennes, 1835	0	0	0	0	0	0	0	1	1	1	0	1	1	1	1	1	1	1	1	1	0	0		3	9	12
Acanthurus dussumieri Valenciennes, 1835	1	0	0	0	1	1	1	0	0	1	1	1	1	1	1	1	1	1	1	1	0	1		6	10	16
Acanthurus gahhm (Forsskål, 1775)	1	0	1	1	1	1	0	0	0	1	0	0	0	0	0	0	0	0	0	0	0	0		6	0	6
Acanthurus guttatus Forster, 1801	0	0	0	0	0	0	0	0	0	0	0	0	0	0	1	0	1	1	1	1	0	0		0	5	5
Acanthurus leucocheilus Herre, 1927	1	0	0	0	0	0	0	0	0	0	0	1	1	0	1	0	0	0	1	1	0	1		1	6	7
Acanthurus leucosternon Bennett, 1833	1	0	0	0	0	1	1	1	0	1	1	1	1	1	1	1	1	1	1	1	1	1		6	11	17
Acanthurus lineatus (Linnaeus, 1758)	1	0	0	0	0	1	0	0	0	1	1	1	1	1	1	1	1	1	1	1	1	1		4	11	15
Acanthurus maculiceps (Ahl, 1923)	0	0	0	0	0	0	0	0	0	0	0	0	0	0	0	0	0	0	1	0	0	0		0	1	1
Acanthurus mata (Cuvier, 1829)	1	0	1	0	0	1	1	1	1	1	0	1	1	1	1	1	0	1	1	1	1	1		7	10	17
Acanthurus nigricans (Linnaeus 1758)	1	0	0	0	0	0	0	0	0	0	0	0	0	0	0	0	1	0	0	1	1	0		1	3	4
Acanthurus nigricauda Duncker & Mohr, 1929	1	0	0	0	0	0	0	0	0	1	0	1	1	1	1	1	1	1	1	1	0	1		2	10	12
Acanthurus nigrofuscus (Forsskål, 1775)	1	1	1	1	1	0	0	0	0	1	0	1	1	1	1	1	1	1	1	1	1	1		6	11	17
Acanthurus polyzona (Bleeker, 1868)	0	0	0	0	0	0	0	0	0	0	0	0	0	1	0	1	1	1	0	0	0	0		0	4	4
Acanthurus sohal (Forsskål, 1775)	1	1	1	1	1	1	1	1	1	1	0	0	0	0	0	0	0	0	0	0	0	0		10	0	10
Acanthurus tennentii Günther, 1861	1	0	0	1	0	1	1	1	0	1	1	1	1	1	1	1	1	1	1	1	1	1		7	11	18
Acanthurus thompsoni (Fowler, 1923)	1	0	0	0	0	0	0	0	0	1	0	0	1	0	1	1	1	1	1	1	1	0		2	8	10
Acanthurus triostegus (Linnaeus, 1758)	1	0	0	0	0	1	0	0	0	1	1	1	1	1	1	1	1	1	1	1	1	1		4	11	15
Acanthurus tristis Randall, 1993	0	0	0	0	0	0	0	0	0	0	0	0	0	0	0	0	0	0	1	1	0	1		0	3	3
Acanthurus xanthopterus Valenciennes, 1835	0	0	0	0	1	0	1	0	0	1	1	1	1	1	1	1	1	1	1	1	1	1		4	11	15
Ctenochaetus binotatus Randall, 1955	1	0	0	0	0	0	0	0	0	1	1	1	1	1	1	1	1	1	1	1	0	1		3	10	13
Ctenochaetus striatus (Quoy & Gaimard, 1825)	1	1	1	1	0	1	1	0	0	1	1	1	1	1	1	1	1	1	1	1	1	1		8	11	19
Ctenochaetus truncatus Randall & Clements, 2001	1	0	0	0	0	0	1	0	0	1	1	1	1	1	1	1	1	1	1	1	1	1		4	11	15
Naso annulatus (Quoy & Gaimard, 1825)	1	0	1	0	0	0	0	0	0	1	0	1	1	0	1	1	0	1	0	0	0	0		3	5	8
Naso brachycentron (Valenciennes, 1835)	1	0	0	0	0	0	0	0	0	1	0	1	1	1	1	1	1	1	1	1	1	0		2	10	12
Naso brevirostris (Cuvier, 1829)	1	0	1	1	0	0	0	0	0	1	0	0	1	1	1	1	1	1	1	1	1	1		4	10	14
Naso elegans (Rüppell, 1829)	1	1	1	1	0	1	1	0	0	1	0	1	1	1	1	1	1	1	1	1	0	1		7	10	17
Naso fageni Morrow, 1954	1	0	0	0	0	1	1	0	0	1	1	1	1	0	1	0	0	0	0	1	0	0		5	4	9
Naso hexacanthus (Bleeker, 1855)	1	1	1	1	1	0	0	0	0	1	1	1	1	0	1	1	1	1	1	1	0	0		7	8	15
Naso mcdadei Johnson, 2002	0	0	0	0	0	0	0	0	0	0	0	0	0	0	0	0	1	0	1	1	0	0		0	3	3
Naso minor (Smith, 1966)	0	0	0	0	0	0	0	0	0	0	0	0	1	0	0	0	0	1	0	0	0	0		0	2	2
Naso thynnoides (Cuvier, 1829)	1	0	0	0	0	0	0	0	0	1	0	0	1	0	1	0	0	1	1	1	0	1		2	6	8
Naso tonganus (Valenciennes, 1835)	0	0	0	0	0	0	0	0	0	0	0	1	0	1	1	1	0	0	1	1	1	1		0	8	8
Naso tuberosus Lacépède 1801	1	0	0	0	0	0	0	0	0	0	0	0	1	0	1	0	1	1	0	0	0	0		1	4	5
Naso unicornis (Forsskål, 1775)	1	1	1	1	0	1	1	0	0	1	1	1	1	1	1	1	1	1	1	1	1	1		8	11	19
Naso vlamingii (Valenciennes, 1835)	1	0	0	0	0	0	0	0	0	1	0	1	1	1	1	1	1	1	1	1	1	0		2	10	12
Paracanthurus hepatus (Linnaeus, 1766)	0	0	0	0	0	0	1	0	0	0	0	1	1	1	1	1	1	1	1	1	1	1		1	11	12
Zebrasoma desjardinii (Bennett, 1836)	1	1	1	1	1	1	1	0	0	1	0	1	1	1	1	1	1	1	1	1	0	1		8	10	18
Zebrasoma gemmatum (Valenciennes, 1835)	0	0	0	0	0	0	0	0	0	0	0	0	1	1	0	1	1	1	0	0	0	0		0	5	5
Zebrasoma scopas (Cuvier, 1829)	1	0	0	0	0	0	0	0	0	1	0	1	1	1	1	1	1	1	1	1	0	1		2	10	12
Zebrasoma xanthurum (Blyth, 1852)	1	1	1	1	1	1	1	1	1	1	0	0	0	0	0	0	0	0	1	0	1	0		10	2	12
Acanthuridae	29	8	12	11	8	14	14	6	4	28	12	25	32	24	32	27	29	30	33	31	18	23		32	40	42
Abalistes stellatus (Anonymous, 1798)	0	1	1	1	1	0	1	1	1	1	1	1	1	1	1	1	1	1	1	1	1	1		9	11	20
Balistapus undulatus (Park, 1797)	1	1	1	1	1	1	0	0	0	1	0	1	1	1	1	1	0	1	1	1	1	1		7	10	17
Balistoides conspicillum (Bloch & Schneider, 1801)	1	0	0	0	0	0	0	0	0	1	1	1	1	1	1	1	1	1	1	1	1	1		3	11	14
Balistoides viridescens (Bloch & Schneider, 1801)	1	0	1	1	1	1	1	0	0	1	0	1	1	0	1	1	1	1	1	1	1	1		7	10	17
Canthidermis macrolepis (Boulenger, 1888)	1	0	1	0	0	1	1	1	0	0	0	0	0	0	0	0	0	0	0	0	0	0		5	0	5
Canthidermis maculata (Bloch, 1786)	0	0	0	0	0	0	0	0	0	1	0	0	1	0	0	1	0	1	1	0	1	1		1	6	7
Melichthys indicus Randall & Klausewitz, 1973	1	0	0	1	1	1	1	0	0	1	1	1	1	0	1	1	1	1	1	1	0	0		7	8	15
Melichthys niger (Bloch, 1786)	0	0	0	0	0	0	0	0	0	1	0	0	1	0	1	1	0	1	1	1	1	1		1	8	9
Melichthys vidua (Richardson, 1845)	0	0	0	0	0	0	0	0	0	1	0	0	1	0	1	0	0	1	0	0	0	0		1	3	4
Odonus niger (Rüppell, 1836)	1	1	1	1	1	1	1	1	0	1	1	1	1	0	1	1	1	1	1	1	1	1		10	10	20
Pseudobalistes flavimarginatus (Rüppell, 1829)	1	1	1	0	1	1	0	0	0	1	0	1	1	1	1	1	1	1	1	1	1	0		6	10	16
Pseudobalistes fuscus (Bloch & Schneider, 1801)	1	1	1	1	0	1	0	0	1	1	0	1	1	0	1	1	1	1	1	1	1	1		7	10	17
Rhinecanthus aculeatus (Linnaeus, 1758)	0	0	0	0	1	0	0	0	0	1	0	1	1	1	1	1	1	1	1	1	1	1		2	11	13
Rhinecanthus assasi (Forsskål, 1775)	1	1	1	1	1	0	1	1	1	1	0	0	0	0	0	0	0	0	0	0	0	0		9	0	9
Rhinecanthus cinereus (Bonnaterre, 1788)	0	0	0	0	0	0	0	0	0	0	0	0	0	1	0	1	1	1	1	0	0	0		0	5	5
Rhinecanthus rectangulus (Bloch & Schneider, 1801)	0	0	1	0	0	0	0	0	0	1	1	1	1	1	1	1	1	1	1	1	1	0		3	10	13
Rhinecanthus verrucosus (Linnaeus, 1758)	0	0	0	0	1	0	0	0	0	0	0	0	0	0	1	0	0	0	0	0	0	1		1	2	3
Sufflamen albicaudatum (Rüppell, 1829)	0	1	1	1	1	1	0	0	0	0	0	1	0	0	0	0	0	0	0	0	0	0		5	1	6
Sufflamen bursa (Bloch & Schneider, 1801)	0	0	0	0	0	0	0	0	0	1	0	1	1	0	1	1	1	1	1	1	0	0		1	8	9
Sufflamen chrysopterum (Bloch & Schneider, 1801)	1	0	0	0	1	1	1	1	1	1	0	1	1	0	1	1	0	1	1	1	1	1		7	9	16
Sufflamen fraenatum (Latreille, 1804)	1	0	1	1	1	1	1	1	0	1	1	1	1	0	1	1	1	1	1	1	1	0		9	9	18
Xanthichthys auromarginatus (Bennett, 1832)	0	0	0	0	0	0	0	0	0	0	0	1	0	0	0	0	1	1	1	1	0	0		0	5	5
Xanthichthys caeruleolineatus Randall, Matsuura & Zama, 1978	0	0	0	0	0	0	0	0	0	0	0	0	0	0	0	0	0	0	1	1	0	0		0	2	2
Xanthichthys lima (Bennett, 1832)	0	0	0	0	0	0	0	0	0	0	0	0	0	0	0	0	1	0	0	0	0	0		0	1	1
Xanthichthys lineopunctatus (Hollard, 1854)	0	0	0	0	0	0	0	0	0	1	0	0	1	0	0	0	1	1	1	0	0	0		1	4	5
Balistidae	11	7	11	9	12	10	8	6	4	18	6	15	17	7	16	16	15	19	19	16	13	11		21	23	25
Chaetodon andamanensis Kuiter & Debelius, 1999	0	0	0	0	0	0	0	0	0	0	0	0	0	0	0	0	0	0	1	0	1	0		0	2	2
Chaetodon auriga Forsskål, 1775	1	1	1	1	1	1	1	0	0	1	1	1	1	0	1	1	1	1	1	1	1	1		9	10	19
Chaetodon auriga x fasciatus	0	1	0	0	0	0	0	0	0	0	0	0	0	0	0	0	0	0	0	0	0	0		1	0	1
Chaetodon austriacus Rüppell, 1836	0	1	1	1	1	1	1	0	0	1	0	0	0	0	0	0	0	0	0	0	0	0		7	0	7
Chaetodon bennetti Cuvier, 1831	1	0	0	0	0	0	0	0	0	0	0	1	1	0	1	1	1	0	1	1	1	1		1	9	10
Chaetodon blackburnii Desjardins, 1836	0	0	0	0	0	0	0	0	0	0	1	1	1	0	0	1	1	1	0	0	0	0		1	5	6
Chaetodon citrinellus Cuvier, 1831	0	0	0	0	0	0	0	0	0	0	0	0	0	0	1	0	1	1	1	1	1	1		0	7	7
Chaetodon collare x lunula	1	0	0	0	0	0	0	0	0	0	0	0	0	0	0	0	0	0	0	0	0	0		1	0	1
Chaetodon collare Bloch, 1787	1	0	0	0	0	1	1	1	0	0	0	0	0	0	0	0	0	0	1	0	1	1		4	3	7
Chaetodon decussatus Cuvier, 1829	0	0	0	0	0	0	0	0	0	0	0	0	0	0	0	0	0	0	1	0	1	1		0	3	3
Chaetodon dialeucos Salm & Mee, 1989	0	0	0	0	0	1	1	1	0	0	0	0	0	0	0	0	0	0	0	0	0	0		3	0	3
Chaetodon dolosus Ahl, 1923	0	0	0	0	0	0	0	0	0	1	1	1	1	0	1	1	1	1	0	0	0	0		2	6	8
Chaetodon ephippium Cuvier, 1831	0	0	0	0	0	0	0	0	0	0	0	0	0	0	0	0	0	0	1	0	0	1		0	2	2
Chaetodon falcula Bloch, 1795	1	0	0	0	0	0	0	0	0	0	0	1	1	0	1	1	1	1	1	1	1	1		1	10	11
Chaetodon fasciatus (Forsskål, 1775)	1	1	1	1	1	1	0	0	0	1	1	0	0	0	0	0	0	0	0	0	0	0		8	0	8
Chaetodon gardineri Norman, 1939	1	0	0	0	0	1	1	1	1	0	0	0	0	0	0	0	0	0	0	0	0	1		5	1	6
Chaetodon guttatissimus Bennett, 1833	1	0	0	0	0	0	0	0	0	1	1	1	1	1	1	1	1	1	1	1	0	1		3	10	13
Chaetodon interruptus Ahl, 1923	1	0	0	0	0	0	0	0	0	1	1	1	1	1	1	1	1	1	1	1	0	0		3	9	12
Chaetodon kleinii Bloch, 1790	1	0	0	0	0	0	0	0	0	1	1	1	1	1	1	1	1	1	1	1	1	1		3	11	14
Chaetodon larvatus Cuvier, 1831	1	1	1	1	1	1	1	0	0	0	0	0	0	0	0	0	0	0	0	0	0	0		7	0	7
Chaetodon leucopleura Playfair, 1867	1	0	0	1	0	1	1	0	0	0	0	1	0	0	1	0	0	0	0	0	0	0		4	2	6
Chaetodon lineolatus Cuvier, 1831	1	1	1	1	1	1	0	0	0	0	0	1	1	0	1	1	1	1	1	1	0	1		6	9	15
Chaetodon lunula (Lacepède, 1802)	1	0	0	0	0	1	1	0	0	1	1	1	1	1	1	1	1	1	1	1	1	1		5	11	16
Chaetodon madagaskariensis Ahl, 1923	0	0	0	0	0	0	0	0	0	1	1	1	1	1	1	1	1	1	1	1	0	1		2	10	12
Chaetodon marleyi Regan, 1921	0	0	0	0	0	0	0	0	0	0	0	0	1	0	0	1	0	0	0	0	0	0		0	2	2
Chaetodon melannotus Bloch & Schneider, 1801	1	1	1	0	1	1	0	0	0	0	0	1	1	0	1	1	1	1	1	1	1	1		5	10	15
Chaetodon melapterus Guichenot, 1863	1	0	0	1	1	1	1	1	1	0	0	0	0	0	1	0	0	0	0	0	0	0		7	1	8
Chaetodon mesoleucos Forsskål, 1775	1	0	1	1	1	0	0	0	0	0	0	0	0	0	0	0	0	0	0	0	0	0		4	0	4
Chaetodon meyeri Bloch & Schneider, 1801	1	0	0	0	0	0	0	0	0	1	1	1	1	1	1	1	1	1	1	1	1	1		3	11	14
Chaetodon mitratus Günther, 1860	0	0	0	0	0	0	0	0	0	0	0	0	0	0	1	0	1	1	1	1	0	0		0	5	5
Chaetodon nigropunctatus Sauvage, 1880	0	0	0	0	0	0	1	1	1	0	0	0	0	0	0	0	0	0	0	0	0	0		3	0	3
Chaetodon octofasciatus Bloch, 1787	0	0	0	0	0	0	0	0	0	0	0	0	0	0	0	0	0	0	0	0	0	1		0	1	1
Chaetodon ornatissimus Cuvier, 1831	0	0	0	0	0	0	0	0	0	0	0	0	0	0	0	0	0	0	1	0	0	1		0	2	2
Chaetodon oxycephalus Bleeker, 1853	0	0	0	0	0	0	0	0	0	0	1	0	0	0	0	0	0	0	1	1	0	1		1	3	4
Chaetodon paucifasciatus Ahl, 1923	0	1	1	1	1	1	0	0	0	0	0	0	0	0	0	0	0	0	0	0	0	0		5	0	5
Chaetodon pictus Forsskål, 1775	1	0	0	1	0	1	1	0	0	0	0	0	0	0	0	0	0	0	0	0	0	0		4	0	4
Chaetodon rafflesii Anonymous [Bennett], 1830	0	0	0	0	0	0	0	0	0	0	0	0	0	0	0	0	0	0	1	0	0	1		0	2	2
Chaetodon semeion Bleeker, 1855	0	0	0	0	0	0	0	0	0	0	0	0	0	0	0	0	0	0	0	0	0	1		0	1	1
Chaetodon semilarvatus Cuvier, 1831	1	1	1	1	1	1	1	0	0	0	0	0	0	0	0	0	0	0	0	0	0	0		7	0	7
Chaetodon triangulum Cuvier, 1831	0	0	0	0	0	0	0	0	0	0	0	0	0	0	1	1	0	0	1	1	0	0		0	4	4
Chaetodon trifascialis Quoy & Gaimard, 1825	1	1	1	1	1	1	1	0	0	1	1	1	1	0	1	1	1	1	1	1	1	1		9	10	19
Chaetodon trifasciatus Park, 1797	1	0	0	0	1	1	0	0	0	1	1	1	1	1	1	1	1	1	1	1	1	1		5	11	16
Chaetodon vagabundus Linnaeus, 1758	0	0	0	0	1	0	0	0	0	1	1	1	1	0	1	1	1	1	1	1	1	1		3	10	13
Chaetodon xanthocephalus Bennett, 1833	0	0	0	0	0	0	0	0	0	1	1	1	1	0	1	1	1	1	1	1	1	1		2	10	12
Chaetodon zanzibarensis Playfair, 1867	1	0	0	0	0	1	0	0	0	1	1	1	1	1	1	1	1	1	0	1	0	1		4	9	13
Chelmon rostratus (Linnaeus, 1758)	0	0	0	0	0	0	0	0	0	0	0	0	0	0	0	0	1	0	0	0	1	1		0	3	3
Forcipiger flavissimus Jordan & McGregor, 1898	1	0	1	0	0	0	0	0	0	1	1	1	1	0	1	1	1	1	1	1	0	1		4	9	13
Forcipiger longirostris (Broussonet, 1782)	1	0	0	0	0	0	0	0	0	0	0	0	0	1	1	1	1	1	1	0	1	0		1	7	8
Hemitaurichthys zoster (Bennett, 1831)	1	0	0	0	0	0	1	0	0	1	1	1	1	1	1	1	1	1	1	1	1	1		4	11	15
Heniochus acuminatus (Linnaeus, 1758)	1	0	0	0	1	1	1	1	1	1	1	1	1	1	1	1	1	1	1	1	1	1		8	11	19
Heniochus diphreutes Jordan, 1903	1	1	1	1	1	1	0	0	0	0	0	0	0	0	0	1	1	1	1	0	0	0		6	4	10
Heniochus intermedius Steindachner, 1893	0	1	1	1	1	1	0	0	0	0	0	0	0	0	0	0	0	0	0	0	0	0		5	0	5
Heniochus monoceros Cuvier, 1831	0	0	0	0	1	1	1	1	0	1	1	1	1	1	1	1	1	1	1	1	1	1		6	11	17
Heniochus pleurotaenia Ahl, 1923	0	0	0	0	0	0	0	0	0	0	0	0	0	0	0	0	0	0	1	0	1	1		0	3	3
Heniochus singularius Smith & Radcliffe, 1911	0	0	0	0	0	0	0	0	0	0	0	0	0	0	0	0	0	0	1	1	1	1		0	4	4
Parachaetodon ocellatus (Cuvier, 1831)	0	0	0	0	0	0	0	0	0	0	0	0	0	0	0	0	0	0	0	0	1	1		0	2	2
Prognathodes guezei (Maugé & Bauchot, 1976)	0	0	0	0	0	0	0	0	0	0	0	0	0	1	0	0	1	1	0	0	0	0		0	3	3
Roa jayakari (Norman, 1939)	1	1	0	0	0	0	1	1	0	1	0	0	0	0	0	0	0	0	0	0	1	0		5	1	6
Chaetodontidae	29	13	13	14	17	22	17	8	4	20	20	23	23	13	27	26	28	26	33	25	24	33		42	46	58
Anampses caeruleopunctatus Rüppell, 1829	1	1	1	1	1	1	1	0	0	1	1	1	1	1	1	1	1	1	1	1	1	0		9	10	19
Anampses geographicus Valenciennes, 1840	0	0	0	0	0	0	0	0	0	0	0	0	0	0	0	0	1	0	0	0	0	0		0	1	1
Anampses lineatus Randall, 1972	1	1	1	1	1	1	1	0	0	1	0	1	1	0	1	1	1	1	1	0	0	0		8	7	15
Anampses meleagrides Valenciennes, 1840	1	1	1	0	1	1	1	0	0	1	0	1	1	0	1	1	1	1	1	1	1	1		7	10	17
Anampses twistii Bleeker, 1856	1	1	1	1	1	0	0	0	0	1	0	1	1	0	1	1	1	1	1	1	0	0		6	8	14
Anchichoerops natalensis (Gilchrist & Thompson, 1909)	0	0	0	0	0	0	0	0	0	0	0	0	1	0	0	0	0	0	0	0	0	0		0	1	1
Bodianus anthoides (Bennett, 1832)	0	1	1	0	0	1	0	0	0	1	0	1	1	0	1	1	1	1	1	1	0	0		4	8	12
Bodianus axillaris (Bennett, 1832)	1	1	1	1	1	1	1	0	0	1	1	1	1	1	1	1	1	1	1	1	1	0		9	10	19
Bodianus bilunulatus (Lacepède, 1801)	1	0	0	0	0	0	0	0	0	1	1	1	1	1	1	1	1	1	1	1	0	0		3	9	12
Bodianus bimaculatus Allen, 1973	0	0	1	0	0	0	0	0	0	0	0	0	0	0	0	1	1	1	1	0	0	0		1	4	5
Bodianus diana (Lacepède, 1801)	1	1	1	1	1	1	1	1	0	1	1	1	1	1	1	1	1	1	1	1	1	1		10	11	21
Bodianus leucosticticus (Bennett, 1832)	0	0	0	0	0	0	0	0	0	1	1	0	0	0	0	0	1	1	0	0	0	0		2	2	4
Bodianus macrognathos (Morris, 1974)	1	0	0	0	0	1	1	1	0	1	1	0	0	0	0	0	0	0	0	0	0	0		6	0	6
Bodianus macrourus (Lacepède, 1801)	0	0	0	0	0	0	0	0	0	0	0	0	0	0	1	1	1	1	0	0	0	0		0	4	4
Bodianus neilli (Day, 1867)	0	0	0	0	0	0	0	0	0	0	0	0	0	0	0	0	0	0	0	0	1	1		0	2	2
Bodianus opercularis (Guichenot, 1847)	0	1	0	0	0	0	0	0	0	1	0	0	0	1	0	1	1	1	0	0	0	0		2	4	6
Bodianus atrolumbus (Valenciennes, 1839) **	0	0	0	0	0	0	0	0	0	1	1	1	1	0	0	0	1	1	0	0	0	0		2	4	6
Bodianus tanyokidus Gomon & Madden, 1981	0	0	0	0	0	0	0	0	0	0	0	0	0	1	0	0	1	0	0	0	0	0		0	2	2
Bodianus trilineatus (Fowler, 1934)	0	1	0	0	0	0	0	0	0	1	0	1	1	0	0	1	0	0	0	0	0	0		2	3	5
Cheilinus abudjubbe Rüppell, 1835	0	1	1	1	1	1	0	0	0	0	0	0	0	0	0	0	0	0	0	0	0	0		5	0	5
Cheilinus chlorourus (Bloch, 1791)	0	0	0	0	0	0	0	0	0	1	0	1	1	0	1	1	1	1	1	1	1	1		1	10	11
Cheilinus fasciatus (Bloch 1791)	1	0	0	0	0	0	0	0	0	1	0	1	1	0	1	1	1	1	1	1	1	0		2	9	11
Cheilinus lunulatus (Forsskål, 1775)	1	1	1	1	1	1	1	1	1	1	0	0	0	0	1	0	0	0	0	0	0	0		10	1	11
Cheilinus oxycephalus Bleeker, 1853	1	0	0	0	0	0	0	0	0	1	1	1	1	0	1	1	0	1	1	1	1	0		3	8	11
Cheilinus quinquecinctus Rüppel, 1835	0	1	1	1	0	0	0	0	0	0	0	0	0	0	0	0	0	0	0	0	0	0		3	0	3
Cheilinus trilobatus Lacepède, 1801	1	0	0	0	0	0	0	0	0	1	0	1	1	1	1	1	1	1	1	1	1	0		2	10	12
Cheilinus undulatus Rüppell, 1835	1	1	1	0	1	0	0	0	0	1	0	1	1	1	1	1	1	1	1	1	1	1		5	11	16
Cheilio inermis (Forsskål, 1775)	1	1	1	1	1	0	1	0	0	1	1	1	1	1	1	1	1	1	1	1	1	1		8	11	19
Choerodon anchorago (Bloch, 1791)	0	0	0	0	0	0	0	0	0	0	0	0	0	0	0	0	0	0	0	0	1	1		0	2	2
Choerodon gymnogenys (Günther, 1867)	0	0	0	0	0	0	0	0	0	0	0	1	1	0	1	1	1	0	0	0	0	0		0	5	5
Choerodon robustus (Günther, 1862)	0	1	0	0	0	0	1	1	1	1	1	1	1	0	1	1	1	1	0	0	1	0		6	7	13
Cirrhilabrus blatteus Springer& Randall, 1974	0	1	0	1	0	0	0	0	0	0	0	0	0	0	0	0	0	0	0	0	0	0		2	0	2
Cirrhilabrus aff. cyanopleura (Bleeker, 1851)	1	0	0	0	0	0	0	0	0	0	0	0	0	0	0	0	0	0	0	0	0	0		1	0	1
Cirrhilabrus exquisitus Smith 1957	1	0	0	0	0	0	0	0	0	1	1	1	1	0	1	1	1	0	1	1	1	0		3	8	11
Cirrhilabrus rubrisquamis Randall & Emery, 1983	0	0	0	0	0	0	0	0	0	0	0	0	0	0	0	0	0	0	1	1	0	0		0	2	2
Cirrhilabrus rubriventralis Springer & Randall, 1974	1	1	1	1	0	0	1	0	0	0	0	0	0	0	0	0	0	0	0	0	0	0		5	0	5
Cirrhilabrus sanguineus Cornic, 1987	0	0	0	0	0	0	0	0	0	0	0	0	0	0	0	0	1	0	0	0	0	0		0	1	1
Coris aygula Lacepède, 1801	1	1	1	1	1	1	1	0	0	1	1	1	1	1	1	1	1	1	1	1	1	1		9	11	20
Coris caudimacula (Quoy & Gaimard, 1834)	1	1	1	1	0	0	1	1	0	1	1	1	1	1	1	1	1	1	0	0	0	0		8	7	15
Coris cuvieri (Bennett, 1831)	1	0	1	1	0	1	1	0	0	1	1	1	1	1	1	1	1	1	1	1	1	1		7	11	18
Coris formosa (Bennett, 1830)	1	1	1	1	1	1	1	1	0	1	1	1	1	1	1	1	1	1	1	1	1	1		10	11	21
Coris nigrotaenia Mee & Hare, 1995	0	0	0	0	0	0	1	0	0	0	0	0	0	0	0	0	0	0	0	0	0	0		1	0	1
Coris variegata (Rüppell, 1835) / batuensis (Bleeker, 1856)	0	1	1	1	0	1	0	0	0	1	0	0	0	0	0	0	0	0	0	0	0	0		5	0	5
Cymolutes praetextatus (Quoy & Gaimard, 1834)	0	0	0	0	0	0	0	0	0	0	0	1	1	0	1	1	0	1	1	1	0	0		0	7	7
Cymolutes torquatus (Valenciennes, 1840)	0	0	0	0	0	0	0	0	0	0	1	0	1	0	1	1	0	0	0	0	1	0		1	4	5
Decodon grandisquamis (Smith, 1968)	0	0	0	0	0	0	0	0	0	0	0	0	1	0	0	0	0	0	0	0	0	0		0	1	1
Epibulus insidiator (Pallas, 1770)	1	1	1	1	1	1	0	0	0	1	0	1	1	1	1	1	1	1	1	1	1	0		7	10	17
Frontilabrus caeruleus Randall & Condé, 1989	0	0	0	0	0	0	0	0	0	0	0	0	0	0	0	0	0	0	1	0	0	0		0	1	1
Gomphosus caeruleus Lacepède, 1801	1	1	1	1	1	1	1	1	0	1	0	1	1	0	1	1	1	1	1	1	1	1		9	10	19
Halichoeres argus (Bloch & Schneider, 1801)	0	0	0	0	0	0	0	0	0	0	0	0	0	0	0	0	0	0	0	0	1	1		0	2	2
Halichoeres bicolor (Bloch & Schneider, 1801)	0	0	0	0	0	0	0	0	0	0	0	0	0	0	0	0	0	0	0	0	0	1		0	1	1
Halichoeres cosmetus Randall & Smith, 1982	1	0	0	0	0	1	0	0	0	1	0	1	0	1	1	1	1	1	1	1	0	0		3	8	11
Halichoeres hortulanus (Lacepède, 1801)	1	1	1	1	0	1	1	0	0	1	0	1	1	1	1	1	1	1	1	1	1	1		7	11	18
Halichoeres iridis Randall & Smith, 1982	1	0	0	1	0	1	1	1	0	0	0	0	1	0	1	1	1	1	0	1	0	0		5	6	11
Halichoeres lapillus Smith, 1947	0	0	0	0	0	1	1	0	0	0	0	0	1	0	0	1	1	1	0	0	0	0		2	4	6
Halichoeres leptotaenia Randall & Earle, 1994	0	0	0	0	0	0	1	1	1	0	0	0	0	0	0	0	0	0	0	0	0	0		3	0	3
Halichoeres leucoxanthus Randall & Smith, 1982	0	0	0	0	0	0	0	0	0	0	0	0	0	0	0	0	0	0	1	0	0	0		0	1	1
Halichoeres marginatus Rüppell, 1835	1	1	1	1	1	1	1	1	1	1	0	0	0	0	0	0	0	0	0	0	0	0		10	0	10
Halichoeres melas Randall & Earle, 1994	0	0	0	0	0	0	1	0	0	0	0	0	0	0	0	0	0	0	0	0	0	0		1	0	1
Halichoeres nebulosus (Valenciennes, 1839)	1	1	1	1	1	1	1	0	0	1	1	1	1	1	1	1	1	1	1	1	1	1		9	11	20
Halichoeres nigrescens (Bloch & Schneider, 1801	1	0	0	0	0	1	1	1	1	1	0	0	0	0	0	0	0	0	0	0	0	0		6	0	6
Halichoeres pardaleocephalus (Bleeker, 1849)	0	0	0	0	0	0	0	0	0	0	0	0	0	0	0	0	0	0	0	0	1	0		0	1	1
Halichoeres pelicieri Randall & Smith, 1982	0	0	0	0	0	0	0	0	0	0	0	0	0	0	0	0	1	0	0	0	0	0		0	1	1
Halichoeres scapularis (Bennett, 1832)	1	1	1	1	1	1	1	0	0	1	1	1	1	1	1	1	1	1	1	1	1	0		9	10	19
Halichoeres signifer Randall & Earle, 1994	0	0	0	0	0	0	1	0	0	0	0	0	0	0	0	0	0	0	0	0	0	0		1	0	1
Halichoeres stigmaticus Randall & Smith, 1982	1	0	0	0	0	0	1	1	1	0	0	0	0	0	0	0	0	0	0	0	0	0		4	0	4
Halichoeres timorensis (Bleeker, 1852)	0	0	0	0	0	0	0	0	0	0	0	0	1	0	1	0	0	0	0	0	1	1		0	4	4
Halichoeres trispilus Randall & Smith, 1982	0	0	0	0	0	0	0	0	0	0	0	0	0	0	1	1	1	0	1	1	0	0		0	5	5
Halichoeres zeylonicus (Bennett, 1833) [cf. Soc]	1	0	0	1	0	1	1	0	0	0	0	0	1	0	1	1	1	0	1	0	1	1		4	7	11
Hemigymnus fasciatus (Bloch, 1792)	1	0	0	0	1	1	1	0	0	1	0	1	1	1	1	1	1	1	1	1	1	1		5	11	16
Hemigymnus melapterus (Bloch, 1791)	1	0	1	1	1	1	1	0	0	1	0	1	1	0	1	1	1	0	1	1	1	0		7	8	15
Hemigymnus sexfasciatus (Rüppell, 1835)	1	1	1	1	1	0	0	0	0	0	0	0	0	0	0	0	0	0	0	0	0	0		5	0	5
Hologymnosus annulatus (Lacepède, 1801)	1	1	1	0	1	1	1	0	0	1	0	1	1	1	1	1	1	1	1	1	1	0		7	10	17
Hologymnosus doliatus (Lacepède, 1801)	1	0	0	1	0	1	1	0	0	1	0	1	1	0	1	1	1	1	1	1	1	0		5	9	14
Iniistius aneitensis (Günther, 1862)	0	0	0	0	0	0	0	0	0	0	0	0	0	0	0	0	1	0	1	1	0	0		0	3	3
Iniistius bimaculatus (Rüppell, 1829)	0	0	1	0	0	0	1	1	1	1	0	0	0	0	0	0	0	0	0	0	1	0		5	1	6
Iniistius cyanifrons (Valenciennes, 1840)	0	0	0	0	0	0	0	0	0	0	0	0	0	0	0	0	0	0	0	0	1	0		0	1	1
Iniistius griffithsi Randall, 2007	0	0	0	0	0	0	0	0	0	0	0	0	0	0	0	1	1	1	0	0	0	0		0	3	3
Iniistius pavo (Valenciennes, 1840)	0	1	1	0	0	0	1	0	0	1	0	0	1	0	1	1	1	1	1	1	1	1		4	9	13
Iniistius pentadactylus (Linnaeus, 1758)	0	1	1	0	0	0	1	0	0	1	0	0	1	1	1	1	1	1	0	1	1	1		4	9	13
Labrichthys unilineatus (Guichenot, 1847)	0	0	0	0	0	0	0	0	0	0	1	1	1	0	1	1	1	1	1	1	0	0		1	8	9
Labroides bicolor Fowler & Bean, 1928	1	0	0	0	0	1	1	0	0	0	0	1	1	0	1	1	1	1	1	1	0	0		3	8	11
Labroides dimidiatus (Valenciennes, 1839)	1	1	1	1	1	1	1	1	1	1	1	1	1	1	1	1	1	1	1	1	1	1		11	11	22
Labropsis xanthonota Randall, 1981	0	0	0	0	0	0	0	0	0	0	1	1	0	0	1	1	1	1	1	1	0	0		1	7	8
Larabicus quadrilineatus (Rüppell, 1835)	1	1	1	1	1	1	1	0	0	1	0	0	0	0	0	0	0	0	0	0	0	0		8	0	8
Leptojulis chrysotaenia Randall & Ferraris, 1981	0	0	0	0	0	0	0	0	0	0	0	0	0	0	0	0	0	0	0	0	0	1		0	1	1
Leptojulis cyanopleura (Bleeker 1853)	1	0	0	0	0	1	1	1	1	0	0	0	0	0	0	0	0	0	1	0	1	1		5	3	8
Macropharyngodon bipartitus Smith, 1957	1	0	0	0	1	1	1	0	0	1	0	1	1	0	1	0	1	1	1	1	0	0		5	7	12
Macropharyngodon cyanoguttatus Randall, 1978	0	0	0	0	0	0	0	0	0	0	0	0	0	0	0	1	1	1	0	0	0	0		0	3	3
Macropharyngodon marisrubri Randall, 1978	0	1	1	0	0	0	0	0	0	0	0	0	0	0	0	0	0	0	0	0	0	0		2	0	2
Macropharyngodon meleagris (Valenciennes, 1839)	0	0	0	0	0	0	0	0	0	0	0	0	1	0	0	0	0	0	0	0	1	0		0	2	2
Macropharyngodon ornatus Randall, 1978	0	0	0	0	0	0	0	0	0	0	0	0	0	0	0	0	0	0	1	0	0	1		0	2	2
Macropharyngodon vivienae Randall, 1978	0	0	0	0	0	0	0	0	0	0	0	0	1	0	0	1	0	0	0	0	0	0		0	2	2
Minilabrus striatus Randall & Dor, 1980	0	0	0	1	0	0	0	0	0	0	0	0	0	0	0	0	0	0	0	0	0	0		1	0	1
Novaculichthys taeniourus (Lacepède, 1801)	1	0	1	0	0	0	1	0	0	1	1	1	1	1	1	1	1	1	1	1	1	0		5	10	15
Novaculoides macrolepidotus (Bloch, 1791)	0	1	1	0	0	0	0	0	0	1	1	0	1	1	1	1	1	1	0	1	0	0		4	7	11
Novaculops rajagopalani (Venkataramanujam, Venkataramani & Ramanathan, 1987)	0	0	0	0	0	0	0	0	0	0	0	0	0	0	0	0	0	0	0	0	1	0		0	1	1
Oxycheilinus arenatus (Valenciennes, 1840)	0	1	1	0	0	0	0	0	0	0	0	1	1	0	1	1	1	1	1	1	0	0		2	8	10
Oxycheilinus bimaculatus (Valenciennes, 1840)	1	0	0	0	0	0	1	1	1	1	0	1	1	0	1	1	1	1	1	0	1	0		5	8	13
Oxycheilinus digramma (Lacepède, 1801)	1	1	1	1	0	0	1	0	0	1	1	1	1	1	1	1	1	1	1	1	1	1		7	11	18
Oxycheilinus mentalis (Rüppell, 1828)	1	1	1	1	0	0	0	0	0	1	0	1	0	0	0	0	0	0	0	0	0	0		5	1	6
Oxycheilinus orientalis (Günther, 1862)	0	1	0	0	0	0	0	0	0	0	0	1	0	0	0	0	0	0	0	0	0	0		1	1	2
Paracheilinus attenuatus Randall, 1999	0	0	0	0	0	0	0	0	0	0	1	0	0	0	1	0	0	0	0	0	0	0		1	1	2
Paracheilinus hemitaeniatus Randall & Harmelin-Vivien, 1977	0	0	0	0	0	0	0	0	0	0	0	0	0	1	0	1	0	0	0	0	0	0		0	2	2
Paracheilinus mccoskeri Randall & Harmelin-Vivien, 1977	0	0	0	0	0	0	1	1	1	0	0	0	0	1	0	0	0	0	1	1	0	0		3	3	6
Paracheilinus octotaenia Fourmanoir 1955	1	1	1	1	1	1	0	0	0	0	0	0	0	0	0	0	0	0	0	0	0	0		6	0	6
Paracheilinus piscilineatus (Cornic, 1987)	0	0	0	0	0	0	0	0	0	0	0	0	0	0	0	0	1	0	0	0	0	0		0	1	1
Pseudocheilinus dispilus Randall, 1999	0	0	0	0	0	0	0	0	0	0	0	1	0	1	1	1	1	1	1	1	0	0		0	8	8
Pseudocheilinus evanidus Jordan & Evermann, 1903	1	1	1	1	1	1	0	0	0	1	1	1	1	1	1	0	1	1	1	1	0	0		8	8	16
Pseudocheilinus hexataenia (Bleeker, 1857)	1	1	1	1	1	1	1	0	0	1	1	1	1	1	1	1	1	1	1	1	1	1		9	11	20
Pseudodax moluccanus (Valenciennes, 1840)	1	0	1	1	1	1	0	0	0	1	0	1	1	1	1	1	1	1	1	1	1	0		6	10	16
Pseudojuloides argyreogaster (Günther, 1867)	0	0	0	0	0	0	0	0	0	0	0	1	0	0	1	0	0	0	0	0	0	0		0	2	2
Pseudojuloides erythrops Randall & Randall, 1981	0	0	0	0	0	0	0	0	0	0	0	0	0	0	1	0	1	0	0	0	0	0		0	2	2
Pseudojuloides kaleidos Kuiter & Randall, 1995	0	0	0	0	0	0	0	0	0	0	0	0	0	0	0	0	0	0	1	0	0	0		0	1	1
Pseudojuloides severnsi Bellwood & Randall, 2000	0	0	0	0	0	0	0	0	0	0	0	0	0	0	0	0	0	0	0	0	0	1		0	1	1
Pseudojuloides xanthomos Randall & Randall, 1981	0	0	0	0	0	0	0	0	0	0	0	0	0	0	0	0	1	0	0	0	0	0		0	1	1
Pteragogus clarkae Randall, 2013	0	0	1	0	0	0	0	0	0	0	0	0	0	0	0	0	0	0	0	0	0	0		1	0	1
Pteragogus cryptus Randall, 1981	1	1	1	1	0	0	0	0	0	0	0	0	0	0	0	0	0	0	0	0	0	0		4	0	4
Pteragogus flagellifer (Valenciennes, 1839)	1	0	1	0	0	0	1	1	1	1	1	1	1	0	1	1	1	0	0	0	1	0		7	6	13
Pteragogus pelycus Randall, 1981	0	0	0	0	0	0	0	0	0	1	1	1	1	1	1	1	1	1	0	0	0	0		2	7	9
Pteragogus taeniops (Peters, 1855)	1	0	0	0	0	0	0	0	0	0	0	1	1	1	0	1	1	0	0	0	0	0		1	5	6
Pteragogus trispilus Randall, 2013	0	1	1	0	0	0	0	0	0	0	0	0	0	0	0	0	0	0	0	0	0	0		2	0	2
Pteragogus variabilis Randall, 2013	0	0	0	0	0	0	0	0	0	0	0	0	0	0	1	0	1	0	0	0	0	0		0	2	2
Stethojulis albovittata (Bonnaterre, 1788)	1	1	1	1	0	1	1	0	0	1	0	1	1	1	1	1	1	1	1	1	1	0		7	10	17
Stethojulis interrupta (Bleeker, 1851)	1	1	1	1	1	1	1	1	1	1	0	0	1	0	1	1	0	0	0	0	1	0		10	4	14
Stethojulis strigiventer (Bennett 1832)	1	0	0	0	0	0	0	0	0	1	0	1	1	1	1	1	1	1	1	1	1	0		2	10	12
Stethojulis trilineata (Bloch & Schneider, 1801)	0	0	0	0	0	0	0	0	0	0	0	0	1	0	0	0	0	0	1	0	1	0		0	3	3
Suezichthys caudavittatus Steindachner, 1898	1	0	1	1	1	0	1	1	1	1	0	0	0	0	0	0	0	0	0	0	0	0		8	0	8
Suezichthys russelli Randall, 1981	0	0	1	0	0	0	0	0	0	1	1	0	0	0	0	0	0	0	0	0	0	0		3	0	3
Terelabrus flavocephalus Fukui & Motomura, 2016	0	0	0	0	0	0	0	0	0	0	0	0	0	0	0	0	0	0	1	0	0	0		0	1	1
Thalassoma amblycephalum (Bleeker, 1856)	1	0	0	0	0	0	0	0	0	1	0	1	1	1	1	1	1	1	1	1	1	1		2	11	13
Thalassoma genivittatum (Valenciennes, 1839)	0	0	0	0	0	0	0	0	0	0	0	0	0	0	1	1	1	1	0	0	0	0		0	4	4
Thalassoma hardwicke (Bennett, 1830)	1	0	0	1	0	1	0	0	0	1	0	1	1	1	1	1	1	1	1	1	1	1		4	11	15
Thalassoma hebraicum (Lacepède, 1801)	1	0	0	0	0	1	0	0	0	1	1	1	1	1	1	1	1	1	1	1	0	1		4	10	14
Thalassoma jansenii (Bleeker, 1856)	0	0	0	0	0	0	0	0	0	0	0	0	0	0	0	0	0	0	1	0	1	1		0	3	3
Thalassoma loxum Randall & Mee, 1994	1	0	0	0	0	1	1	1	0	0	0	0	0	0	0	0	0	0	0	0	0	0		4	0	4
Thalassoma lunare (Linnaeus, 1758)	1	1	1	1	1	1	1	1	1	1	0	1	1	0	1	1	1	1	1	1	1	1		10	10	20
Thalassoma lutescens (Lay & Bennett, 1839)	1	0	0	1	0	1	1	0	0	0	0	0	0	0	0	0	0	0	0	0	0	1		4	1	5
Thalassoma purpureum (Forsskål, 1775)	1	1	1	1	0	0	1	0	0	1	1	1	1	0	1	1	1	1	1	1	1	1		7	10	17
Thalassoma quinquevittatum (Valenciennes, 1839)	0	0	0	0	0	1	0	0	0	1	0	0	0	0	1	1	0	0	1	1	1	0		2	5	7
Thalassoma rueppellii (Klunzinger, 1871)	1	1	1	1	0	1	0	0	0	0	0	0	0	0	0	0	0	0	0	0	0	0		5	0	5
Thalassoma trilobatum (Lacepède, 1801)	0	0	0	0	0	0	0	0	0	1	1	1	1	0	1	1	1	1	0	1	0	0		2	7	9
Wetmorella albofasciata Schultz & Marshall, 1954	0	0	0	0	0	0	0	0	0	0	0	1	0	1	1	1	1	0	1	0	0	0		0	6	6
Wetmorella nigropinnata (Seale, 1901)	0	1	1	1	1	0	0	0	0	1	1	1	1	1	1	1	1	0	1	1	0	0		6	8	14
Xiphocheilus typus Bleeker, 1856	0	0	0	0	0	0	0	0	0	0	0	0	0	0	0	0	0	0	0	0	1	0		0	1	1
Cirrhilabrus rubeus Victor, 2016	0	0	0	0	0	0	0	0	0	0	0	0	0	0	0	0	0	0	1	0	0	1		0	2	2
Cirrhilabrus wakanda Tea, Pinheiro, Shepherd & Rocha, 2019	0	0	0	0	0	0	0	0	0	0	0	1	0	0	0	0	0	0	0	0	0	0		0	1	1
Coris latifasciata Randall, 2013	0	0	0	0	0	0	0	0	0	0	0	0	0	0	0	0	0	0	1	1	0	0		0	2	2
Halichoeres annularis (Valenciennes, 1839)	0	0	0	0	0	0	0	0	0	0	0	0	0	0	0	0	0	0	1	1	1	1		0	4	4
Halichoeres chrysotaenia (Bleeker, 1853)	0	0	0	0	0	0	0	0	0	0	0	0	0	0	0	0	0	0	1	0	0	1		0	2	2
Halichoeres lamarii (Valenciennes, 1839)	0	0	0	0	0	0	0	0	0	0	0	1	1	0	1	1	1	1	0	0	0	0		0	6	6
Pseudocoris hemichrysos Randall, Connell & Victor, 2015	0	0	0	0	0	0	0	0	0	0	0	0	0	0	0	0	1	1	1	1	0	0		0	4	4
Labridae	65	50	55	46	32	46	53	22	15	68	34	65	71	40	75	76	82	66	72	61	57	37		102	126	152
Apolemichthys armitagei Smith, 1955	0	0	0	0	0	0	0	0	0	0	0	0	0	0	1	0	0	0	1	0	0	0		0	2	2
Apolemichthys guezei (Randall & Maugé, 1978)	0	0	0	0	0	0	0	0	0	0	0	0	0	0	0	0	0	1	0	0	0	0		0	1	1
Apolemichthys kingi Heemstra, 1984	0	0	0	0	0	0	0	0	0	0	0	0	1	0	0	0	0	0	0	0	0	0		0	1	1
Apolemichthys trimaculatus (Cuvier, 1831)	0	0	0	0	0	0	0	0	0	1	0	1	1	0	1	1	1	1	1	1	0	0		1	8	9
Apolemichthys xanthotis (Fraser-Brunner, 1950)	1	1	1	1	1	1	1	1	0	1	0	0	0	0	0	0	0	0	0	0	0	0		9	0	9
Apolemichthys xanthurus (Bennett, 1833)	0	0	0	0	0	0	0	0	0	0	0	0	0	0	0	0	1	1	1	0	1	1		0	5	5
Centropyge acanthops (Norman, 1922)	1	0	0	0	0	0	1	0	0	1	1	1	1	0	1	1	1	1	1	1	0	0		4	8	12
Centropyge bicolor (Bloch, 1787)	0	0	0	0	1	0	0	0	0	1	1	0	0	0	0	0	0	0	0	0	0	0		3	0	3
Centropyge bispinosa (Günther, 1860)	0	0	0	0	0	0	0	0	0	0	0	1	1	0	1	1	1	1	1	1	0	0		0	8	8
Centropyge debelius Pyle, 1990	0	0	0	0	0	0	0	0	0	0	0	0	0	0	1	0	1	1	0	0	0	0		0	3	3
Centropyge eibli Klausewitz, 1963	0	0	0	0	0	0	0	0	0	0	0	0	0	0	0	0	0	0	1	0	1	1		0	3	3
Centropyge flavicauda Fraser-Brunner, 1933	0	0	0	0	0	0	0	0	0	0	0	0	1	0	0	0	1	0	1	0	0	0		0	3	3
Centropyge flavipectoralis Randall & Klausewitz, 1977	0	0	0	0	0	0	0	0	0	0	0	0	0	0	0	0	0	0	1	0	1	1		0	3	3
Centropyge multispinis (Playfair, 1867)	1	1	1	0	1	1	1	0	0	0	0	1	1	1	1	1	1	1	1	1	1	1		6	11	17
Genicanthus caudovittatus (Günther, 1860)	0	1	1	0	1	0	0	0	0	1	1	0	1	0	0	1	1	1	1	0	0	0		5	5	10
Pomacanthus annularis (Bloch, 1787)	0	0	0	0	0	0	0	0	0	0	0	0	1	0	0	1	0	0	0	0	1	1		0	4	4
Pomacanthus asfur (Forsskål 1775)	1	1	1	1	1	1	1	0	0	1	0	1	0	0	0	0	0	0	0	0	0	0		8	1	9
Pomacanthus asfur x maculosus	1	0	0	0	0	0	0	0	0	0	0	0	0	0	0	0	0	0	0	0	0	0		1	0	1
Pomacanthus chrysurus (Cuvier, 1831)	0	0	0	0	1	0	0	0	0	1	1	1	1	1	1	1	0	0	0	0	0	0		3	5	8
Pomacanthus imperator (Bloch, 1787)	1	1	1	1	1	1	1	1	0	1	1	1	1	1	1	1	1	1	1	1	1	1		10	11	21
Pomacanthus maculosus (Forsskål, 1775)	1	1	1	1	1	1	1	1	1	1	1	1	1	0	1	1	0	0	0	0	0	0		11	4	15
Pomacanthus rhomboides (Gilchrist & Thompson, 1908)	0	0	0	0	0	0	0	0	0	0	0	0	1	0	0	1	0	0	0	0	0	0		0	2	2
Pomacanthus semicirculatus (Cuvier, 1831)	1	0	0	0	1	1	1	1	0	1	1	1	1	1	1	1	1	1	1	0	1	1		7	10	17
Pomacanthus semicirculatus x maculosus (hybrid)	1	0	0	0	0	1	0	0	0	0	0	0	0	0	0	0	0	0	0	0	0	0		2	0	2
Pomacanthus xanthometopon (Bleeker, 1853)	0	0	0	0	0	0	0	0	0	0	0	0	0	0	0	0	0	0	1	0	0	0		0	1	1
Pygoplites diacanthus (Boddaert, 1772)	0	1	1	1	1	0	0	0	0	1	1	1	1	1	1	1	1	0	1	1	0	1		6	9	15
Pomacanthidae	9	7	7	5	10	7	7	4	1	11	8	10	14	5	11	12	11	10	14	6	7	8		14	22	26
Abudefduf bengalensis (Bloch, 1787)	0	0	0	0	0	0	0	0	0	0	0	0	0	0	0	0	0	0	0	0	1	1		0	2	2
Abudefduf margariteus (Cuvier, 1830)	0	0	0	0	0	0	0	0	0	0	0	0	0	0	0	0	1	1	0	0	0	0		0	2	2
Abudefduf natalensis Hensley & Randall, 1983	0	0	0	0	0	0	0	0	0	0	0	0	1	0	0	1	1	1	0	0	0	0		0	4	4
Abudefduf notatus (Day, 1870)	1	0	0	0	0	0	1	0	0	0	0	0	1	0	1	1	0	1	1	0	1	0		2	6	8
Abudefduf septemfasciatus (Cuvier, 1830)	1	0	0	0	0	0	1	0	0	0	0	1	1	0	1	1	1	1	1	1	1	1		2	10	12
Abudefduf sexfasciatus (Lacepède, 1801)	1	1	1	1	1	1	1	0	0	1	1	1	1	0	1	1	1	1	1	1	1	1		9	10	19
Abudefduf sordidus (Forsskål, 1775)	1	1	1	1	1	1	1	0	0	1	1	1	1	0	1	1	1	1	1	1	1	1		9	10	19
Abudefduf sparoides (Quoy & Gaimard, 1825)	0	0	0	0	0	0	0	0	0	0	1	1	1	0	1	1	1	1	0	0	0	0		1	6	7
Abudefduf vaigiensis (Quoy & Gaimard, 1825)	1	1	1	1	1	1	1	1	1	1	1	1	1	0	1	1	1	1	1	1	1	1		11	10	21
Amblyglyphidodon batunai Allen, 1995	0	0	0	0	0	0	0	0	0	0	0	0	0	0	0	0	0	0	1	0	0	0		0	1	1
Amblyglyphidodon flavilatus Allen Randall, 1980	0	1	1	1	1	0	0	0	0	1	0	0	0	0	0	0	0	0	0	0	0	0		5	0	5
Amblyglyphidodon indicus Allen & Randall, 2002	0	1	1	1	1	0	0	0	0	0	0	1	0	1	1	1	0	0	1	1	0	0		4	6	10
Amphiprion akallopisos Bleeker 1853	1	0	0	0	0	0	0	0	0	1	1	1	1	1	1	1	0	0	0	0	0	0		3	5	8
Amphiprion allardi Klausewitz, 1970	0	0	0	0	0	0	0	0	0	0	1	1	1	1	1	1	1	1	0	0	0	0		1	7	8
Amphiprion bicinctus Rüppell, 1830	1	1	1	1	1	0	0	0	0	1	0	0	1	0	0	0	0	0	0	1	1	0		6	3	9
Amphiprion chagosensis Allen, 1972	1	0	0	0	0	1	0	0	0	0	0	0	0	0	0	0	0	0	0	1	0	0		2	1	3
Amphiprion chrysogaster Cuvier, 1830	0	0	0	0	0	0	0	0	0	0	0	0	0	0	0	1	1	1	0	0	1	0		0	4	4
Amphiprion clarkii (Bennett, 1830)	0	0	0	0	0	0	1	1	1	0	0	1	0	0	0	0	1	0	1	0	0	1		3	4	7
Amphiprion ephippium (Bloch, 1790)	0	0	0	0	0	0	0	0	0	0	1	0	0	0	0	0	0	0	0	0	0	0		1	0	1
Amphiprion frenatus Brevoort, 1856	0	0	0	0	0	0	0	0	0	0	0	0	0	0	0	0	0	0	0	0	1	1		0	2	2
Amphiprion fuscocaudatus Allen, 1972	0	0	0	0	0	0	0	0	0	0	0	0	0	0	1	0	0	0	0	0	0	0		0	1	1
Amphiprion latifasciatus Allen, 1972	0	0	0	0	0	0	0	0	0	0	0	0	0	1	0	1	0	0	0	0	0	0		0	2	2
Amphiprion nigripes Regan, 1908	0	0	0	0	0	0	0	0	0	0	0	0	0	0	0	0	0	0	1	0	1	1		0	3	3
Amphiprion omanensis Allen & Mee, 1991	1	0	0	0	0	1	1	0	0	0	0	0	0	0	0	0	0	0	0	0	0	0		3	0	3
Amphiprion perideraion Bleeker, 1855	0	0	0	0	0	0	0	0	0	0	0	0	0	0	0	0	0	0	0	0	0	1		0	1	1
Amphiprion sebae Bleeker, 1853	0	0	0	0	0	0	1	1	1	0	0	0	0	0	0	0	0	0	1	0	1	1		3	3	6
Cheiloprion labiatus (Day, 1877)	0	0	0	0	0	0	0	0	0	0	0	0	0	0	0	0	0	0	0	0	1	1		0	2	2
Chromis aff. acares Randall & Swerdloff 1973	1	0	0	0	0	0	0	0	0	0	0	0	0	0	0	0	0	0	0	0	0	0		1	0	1
Chromis agilis Smith, 1960	0	0	0	0	0	0	0	0	0	0	0	1	1	1	1	1	0	1	1	0	0	0		0	7	7
Chromis atripectoralis Welander & Schultz, 1951	0	0	0	0	0	0	0	0	0	0	0	1	0	0	1	0	0	1	1	1	1	0		0	6	6
Chromis chrysura (Bliss, 1883)	0	0	0	0	0	0	0	0	0	0	0	0	0	0	0	0	1	1	0	0	1	0		0	3	3
Chromis cinerascens (Cuvier, 1830)	0	0	0	0	0	0	1	1	0	0	0	0	0	0	0	0	0	0	1	0	0	1		2	2	4
Chromis dasygenys (Fowler, 1935)	0	0	0	0	0	0	0	0	0	0	0	0	1	0	0	0	0	0	0	0	0	0		0	1	1
Chromis delta Randall, 1988	0	0	0	0	0	0	0	0	0	0	0	0	0	0	0	0	0	0	1	0	0	0		0	1	1
Chromis dimidiata (Klunzinger, 1871)	0	1	1	1	0	0	0	0	0	0	0	0	0	0	0	0	0	0	0	0	0	0		3	0	3
Chromis durvillei Quéro, Spitz & Vayne, 2010	0	0	0	0	0	0	0	0	0	0	0	0	0	0	0	0	0	1	0	0	0	0		0	1	1
Chromis elerae Fowler & Bean, 1928	0	0	0	0	0	0	0	0	0	0	0	0	0	0	0	0	0	0	1	0	0	0		0	1	1
Chromis fieldi Randall & DiBattista, 2013	1	0	0	0	0	1	1	0	0	1	1	1	1	0	1	1	1	1	1	1	1	1		5	10	15
Chromis flavaxilla Randall, 1994	1	1	1	1	1	1	1	1	1	0	0	0	0	0	0	0	0	0	0	0	0	0		9	0	9
Chromis flavipectoralis Randall, 1988	0	0	0	0	0	0	0	0	0	0	0	0	0	0	0	0	0	0	1	0	0	0		0	1	1
Chromis lepidolepis Bleeker, 1877	0	0	0	0	0	0	0	0	0	0	1	1	1	1	1	1	0	1	1	1	0	0		1	8	9
Chromis leucura Gilbert, 1905	0	0	0	0	0	0	0	0	0	0	0	0	0	0	0	1	1	1	0	0	0	0		0	3	3
Chromis nigroanalis Randall, 1988	0	0	0	0	0	1	0	0	0	1	1	0	0	0	0	1	0	0	1	0	0	0		3	2	5
Chromis nigrura Smith, 1960	1	0	0	0	0	0	0	0	0	0	0	1	1	1	1	1	1	1	1	1	0	1		1	10	11
Chromis opercularis (Günther, 1867)	0	0	0	0	0	0	0	0	0	0	0	1	1	0	1	1	0	0	1	1	1	0		0	7	7
Chromis pelloura Randall & Allen, 1982	0	1	1	0	0	0	0	0	0	0	0	0	0	0	0	0	0	0	0	0	0	0		2	0	2
Chromis pembae Smith, 1960	1	1	1	1	1	1	1	0	0	0	0	1	0	0	1	0	0	1	1	1	0	0		7	5	12
Chromis ternatensis (Bleeker 1856)	1	0	0	0	0	0	0	0	0	0	0	1	1	1	1	1	0	1	1	1	1	1		1	10	11
Chromis trialpha Allen & Randall, 1980	1	1	1	1	1	0	0	0	0	0	0	0	0	0	0	0	0	0	0	0	0	0		5	0	5
Chromis viridis (Cuvier, 1830)	0	1	1	1	1	1	0	0	0	1	0	1	1	1	1	1	1	1	1	1	1	0		6	10	16
Chromis weberi Fowler & Bean, 1928	1	1	1	1	1	1	1	0	0	1	0	1	1	1	1	1	1	1	1	1	1	1		8	11	19
Chromis woodsi Bruner & Arnam, 1979	0	0	0	0	0	0	0	0	0	1	1	1	1	0	0	0	0	0	0	0	0	0		2	2	4
Chromis xanthopterygia Randall & McCarthy, 1988	0	0	0	0	0	0	1	1	1	0	0	0	0	0	0	0	0	0	0	0	0	0		3	0	3
Chromis xanthura (Bleeker, 1854)	0	0	0	0	0	0	0	0	0	0	0	0	1	0	0	0	0	1	0	0	0	0		0	2	2
Chromis xouthos Allen & Erdmann, 2005	1	0	0	0	0	0	0	0	0	0	0	0	0	0	0	0	0	0	1	1	0	0		1	2	3
Chromis xutha Randall, 1988	0	0	0	0	0	0	0	0	0	0	1	1	0	1	1	1	0	0	1	1	0	0		1	6	7
Chrysiptera annulata (Peters, 1855)	1	1	1	1	0	0	1	0	0	1	1	1	1	0	1	1	1	1	0	0	0	0		7	6	13
Chrysiptera biocellata (Quoy & Gaimard, 1825)	0	0	0	0	0	0	0	0	0	0	1	1	1	0	1	1	0	0	1	1	1	1		1	8	9
Chrysiptera brownriggi (Bennett, 1828) [leucopoma (Valenciennes 1830)]	1	0	0	1	0	1	0	0	0	0	0	0	1	0	1	1	1	1	1	1	1	1		3	9	12
Chrysiptera cyanea (Quoy & Gaimard, 1825)	0	0	0	0	0	0	0	0	0	0	0	0	0	0	0	0	1	0	0	0	1	1		0	3	3
Chrysiptera glauca (Cuvier, 1830)	0	0	0	0	0	0	0	0	0	0	0	0	0	0	1	1	1	1	1	1	1	1		0	8	8
Chrysiptera kuiteri Allen & Rajasuriya, 1995	0	0	0	0	0	0	0	0	0	0	0	0	0	0	0	0	0	0	0	0	0	1		0	1	1
Chrysiptera sheila Randall 1994	1	0	0	0	0	0	1	1	0	0	0	0	0	0	0	0	0	0	0	0	0	0		3	0	3
Chrysiptera unimaculata (Cuvier, 1830)	1	1	1	1	1	1	1	0	0	0	0	1	1	0	1	1	1	1	1	1	1	1		7	10	17
Dascyllus aruanus (Linnaeus, 1758)	0	1	1	1	1	0	0	0	0	1	1	1	1	0	1	1	1	1	1	1	1	1		6	10	16
Dascyllus carneus x marginatus	1	0	0	0	0	0	0	0	0	0	0	0	0	0	0	0	0	0	0	0	0	0		1	0	1
Dascyllus carneus Fischer, 1885	1	0	0	0	0	0	0	0	0	0	0	1	1	1	1	1	1	1	1	1	0	1		1	10	11
Dascyllus marginatus (Rüppell, 1829)	1	1	1	1	1	1	1	1	0	0	0	0	1	0	0	0	0	0	0	0	0	0		8	1	9
Dascyllus trimaculatus (Rüppell, 1829)	1	1	1	1	1	1	1	1	1	1	1	1	1	1	1	1	1	1	1	1	1	1		11	11	22
Lepidozygus tapeinosoma (Bleeker, 1856)	0	0	0	0	0	0	0	0	0	0	0	1	0	0	1	1	1	1	1	1	1	0		0	8	8
Neoglyphidodon bonang (Bleeker, 1852)	0	0	0	0	0	0	0	0	0	0	0	0	0	0	0	0	0	0	0	0	0	1		0	1	1
Neoglyphidodon melas (Cuvier, 1830)	1	1	1	1	1	1	0	0	0	1	1	1	1	0	1	1	1	1	0	0	0	0		8	6	14
Neopomacentrus cyanomos (Bleeker, 1856)	1	1	1	1	0	1	1	1	1	0	0	0	1	0	1	1	0	0	1	0	1	1		8	6	14
Neopomacentrus fallax (Peters, 1855)	0	0	0	0	0	0	0	0	0	0	0	0	1	0	0	0	0	0	0	0	0	0		0	1	1
Neopomacentrus fuliginosus (Smith, 1960)	0	0	0	0	0	0	0	0	0	0	1	1	1	0	0	1	1	0	0	0	0	0		1	4	5
Neopomacentrus miryae Dor & Allen, 1977	1	1	1	1	1	1	1	1	0	0	0	0	0	0	0	0	0	0	0	0	0	0		8	0	8
Neopomacentrus sindensis (Day, 1873)	1	0	0	0	0	0	1	1	1	0	0	0	1	0	0	0	0	0	0	0	1	0		4	2	6
Neopomacentrus sororius Randall & Allen, 2005	0	0	0	0	0	0	0	0	0	0	1	1	0	1	0	1	0	0	1	0	1	1		1	6	7
Neopomacentrus taeniurus (Bleeker, 1856)	0	0	0	0	0	0	0	0	0	1	1	1	1	0	1	1	0	0	0	0	1	1		2	6	8
Neopomacentrus xanthurus Allen & Randall, 1980	1	0	1	1	1	1	0	0	0	0	0	0	0	0	0	0	0	0	0	0	0	0		5	0	5
Plectroglyphidodon dickii (Liénard, 1839)	1	0	0	0	0	1	0	0	0	0	0	1	1	1	1	1	1	1	1	1	1	1		2	11	13
Plectroglyphidodon imparipennis (Vaillant & Sauvage, 1875)	0	0	0	0	0	0	0	0	0	0	0	0	1	0	1	1	1	1	1	1	0	0		0	7	7
Plectroglyphidodon johnstonianus Fowler & Ball, 1924	1	0	0	0	0	0	1	0	0	0	0	1	1	0	1	1	1	1	1	1	0	0		2	8	10
Plectroglyphidodon lacrymatus (Quoy & Gaimard, 1825)	1	1	1	1	1	1	0	0	0	0	0	1	1	1	1	1	1	1	1	1	1	1		6	11	17
Plectroglyphidodon leucozonus (Bleeker, 1859)	1	1	1	1	1	1	1	0	0	0	0	0	1	0	1	1	1	1	1	1	1	0		7	8	15
Plectroglyphidodon phoenixensis (Schultz, 1943)	0	0	0	0	0	0	0	0	0	0	0	0	1	0	0	1	1	1	0	1	0	0		0	5	5
Plectroglyphidodon randalli Allen, 1991	0	0	0	0	0	0	0	0	0	0	0	0	0	0	0	0	1	1	0	0	0	0		0	2	2
Pomacentrus agassizii Bliss, 1883	0	0	0	0	0	0	0	0	0	0	0	0	0	0	0	1	1	1	0	0	0	0		0	3	3
Pomacentrus albicaudatus Baschieri-Salvadori, 1955	0	1	1	1	1	0	0	0	0	0	0	0	0	0	0	0	0	0	0	0	1	0		4	1	5
Pomacentrus aquilus Allen & Randall, 1980	1	1	1	1	1	1	1	1	1	1	1	0	0	0	0	0	0	0	0	0	0	0		11	0	11
Pomacentrus arabicus Allen, 1991	0	0	0	0	0	0	1	1	1	0	0	0	0	0	0	0	0	0	0	0	1	0		3	1	4
Pomacentrus atriaxillaris Allen, 2002	0	0	0	0	0	0	0	0	0	0	0	0	0	0	0	1	0	0	0	0	0	0		0	1	1
Pomacentrus baenschi Allen, 1991	0	0	0	0	0	0	0	0	0	1	1	1	1	1	0	1	0	0	0	0	0	0		2	4	6
Pomacentrus caeruleopunctatus Allen, 2002	0	0	0	0	0	0	0	0	0	0	0	0	0	0	0	1	0	1	0	0	0	0		0	2	2
Pomacentrus caeruleus Quoy & Gaimard, 1825	1	0	0	1	0	1	1	0	0	0	0	1	1	1	1	1	1	1	1	1	1	0		4	10	14
Pomacentrus chrysurus Cuvier, 1830	0	0	0	0	0	0	0	0	0	0	0	0	0	0	0	0	0	0	1	0	1	1		0	3	3
Pomacentrus indicus Allen, 1991	0	0	0	0	0	0	0	0	0	0	0	0	0	0	1	0	0	1	1	1	1	1		0	6	6
Pomacentrus leptus Allen & Randall, 1980	1	1	1	1	1	1	1	1	1	0	0	0	0	0	0	0	0	0	0	0	0	0		9	0	9
Pomacentrus sp. 2 [aff. leptus]	1	0	0	0	0	0	0	0	0	0	0	0	0	0	0	0	0	0	0	0	0	0		1	0	1
Pomacentrus nagasakiensis Tanaka, 1917	0	0	0	0	0	0	0	0	0	0	0	0	0	0	0	0	0	0	1	0	0	1		0	2	2
Pomacentrus pavo (Bloch, 1787)	0	0	0	0	0	0	0	0	0	0	0	0	1	1	1	1	1	1	1	0	1	0		0	8	8
Pomacentrus philippinus Evermann & Seale 1907	0	0	0	0	0	0	0	0	0	0	0	0	0	0	0	0	0	0	1	0	0	0		0	1	1
Pomacentrus pikei Bliss, 1883	0	0	0	0	0	0	0	0	0	0	0	0	0	0	0	0	1	1	0	0	0	0		0	2	2
Pomacentrus proteus Allen, 1991	0	0	0	0	0	0	0	0	0	0	0	0	0	0	0	0	0	0	0	0	0	1		0	1	1
Pomacentrus rodriguesensis Allen & Wright, 2003	0	0	0	0	0	0	0	0	0	0	0	0	0	0	0	0	0	1	0	0	0	0		0	1	1
Pomacentrus similis Allen, 1991	0	0	0	0	0	0	0	0	0	0	0	0	0	0	0	0	0	0	0	0	0	1		0	1	1
Pomacentrus sulfureus Klunzinger 1871	1	1	1	1	1	0	0	0	0	1	1	1	1	1	1	1	1	0	0	0	0	0		7	6	13
Pomacentrus trichourus Günther, 1867	1	1	1	1	1	1	1	1	1	1	1	1	1	0	0	1	0	1	0	0	0	0		11	4	15
Pomacentrus trilineatus Cuvier, 1830	0	1	1	1	1	1	1	1	1	1	1	1	1	0	1	1	0	0	0	0	0	0		10	4	14
Pomacentrus tripunctatus Cuvier, 1830	0	0	0	0	1	0	0	0	0	0	0	0	1	0	1	1	1	0	0	0	0	1		1	5	6
Pomachromis richardsoni (Snyder, 1909)	0	0	0	0	0	0	0	0	0	0	0	0	0	0	0	1	1	1	0	0	0	0		0	3	3
Pristotis cyanostigma Rüppell, 1838	0	0	1	1	1	0	0	0	0	0	0	0	0	0	0	0	0	0	0	0	0	0		3	0	3
Pristotis obtusirostris (Günther, 1862)	0	0	0	0	0	0	1	1	1	0	0	0	0	0	0	0	0	0	1	0	1	0		3	2	5
Stegastes albifasciatus (Schlegel & Müller, 1839)	0	0	0	0	0	0	0	0	0	0	0	0	0	0	1	0	1	1	1	1	1	0		0	6	6
Stegastes fasciolatus (Ogilby, 1889)	0	0	0	0	0	0	0	0	0	0	1	1	1	0	1	1	1	1	1	1	0	1		1	9	10
Stegastes limbatus (Cuvier, 1830)	0	0	0	0	0	0	0	0	0	0	0	0	0	0	0	1	1	1	0	0	0	0		0	3	3
Stegastes nigricans (Lacepède, 1802)	0	1	1	1	1	0	0	0	0	1	1	1	1	1	1	1	1	1	1	1	1	1		6	11	17
Stegastes obreptus (Whitley, 1948)	0	0	0	0	0	0	0	0	0	0	0	0	0	0	0	0	0	0	0	0	1	1		0	2	2
Stegastes pelicieri Allen & Emery, 1985	0	0	0	0	0	0	0	0	0	0	0	1	0	0	0	1	1	1	0	0	0	0		0	4	4
Stegastes punctatus (Quoy & Gaimard, 1825)	0	0	1	1	0	0	0	0	0	1	1	1	0	0	1	1	1	1	1	0	1	1		4	8	12
Teixeirichthys jordani (Rutter, 1897)	0	1	1	1	0	0	0	0	0	0	0	0	0	0	1	1	0	0	0	0	0	0		3	2	5
Amblypomacentrus breviceps (Schlegel & Müller, 1840)	0	0	0	0	0	0	0	0	0	0	0	0	0	0	0	0	0	0	1	0	0	0		0	1	1
Chromis torquata Allen, 2018	0	0	0	0	0	0	0	0	0	0	0	0	0	0	0	0	1	1	0	0	0	0		0	2	2
Pomacentrus vatosoa Frable & Tea, 2019	0	0	0	0	0	0	0	0	0	0	0	0	0	0	0	1	0	0	0	0	0	0		0	1	1
Pomacentridae	41	31	34	35	29	27	31	18	14	23	28	44	50	21	49	61	48	55	54	37	45	41		73	107	124
Anisochromis kenyae Smith, 1954	0	0	0	0	0	0	0	0	0	0	1	1	1	1	0	1	0	0	0	0	0	0		1	4	5
Anisochromis mascarenensis Gill & Fricke, 2001	0	0	0	0	0	0	0	0	0	0	0	0	0	0	0	0	1	1	0	0	0	0		0	2	2
Anisochromis straussi Springer, Smith & Fraser, 1977	0	0	0	0	0	0	0	0	0	0	0	0	0	0	0	0	1	0	0	0	0	0		0	1	1
Chlidichthys abruptus Lubbock, 1977	0	0	0	0	0	0	0	0	0	0	0	0	0	0	0	0	1	0	0	0	0	0		0	1	1
Chlidichthys auratus Lubbock, 1975	0	1	1	1	0	0	0	0	0	0	0	0	0	0	0	0	0	0	0	0	0	0		3	0	3
Chlidichthys bibulus (Smith, 1954)	1	0	0	0	0	1	0	0	0	1	1	1	1	0	1	0	0	0	0	0	0	0		4	3	7
Chlidichthys cacatuoides Gill & Randall, 1994	1	0	0	0	0	0	1	0	0	0	0	0	0	0	0	0	0	0	0	0	0	0		2	0	2
Chlidichthys chagosensis Gill & Edwards, 2004	0	0	0	0	0	0	0	0	0	0	0	0	0	0	0	0	0	0	0	1	0	0		0	1	1
Chlidichthys clibanarius Gill & Edwards, 2004	0	0	0	0	0	0	0	0	0	0	0	0	0	1	1	1	0	0	0	0	0	0		0	3	3
Chlidichthys foudioides Gill & Edwards, 2004	0	0	0	0	0	0	0	0	0	0	0	0	0	0	0	0	0	1	0	0	0	1		0	2	2
Chlidichthys inornatus Lubbock, 1976	0	0	0	0	0	0	0	0	0	0	0	0	0	0	0	0	0	0	1	1	0	0		0	2	2
Chlidichthys johnvoelckeri Smith, 1953	0	0	0	0	0	0	0	0	0	0	0	1	1	1	0	0	0	0	0	0	0	0		0	3	3
Chlidichthys pembae Smith, 1954	0	0	0	0	0	0	0	0	0	0	0	1	1	1	0	0	0	0	0	0	0	0		0	3	3
Chlidichthys randalli Lubbock, 1977	0	0	0	0	0	0	0	0	0	0	0	0	0	0	0	0	1	0	0	0	0	0		0	1	1
Chlidichthys rubiceps Lubbock, 1975	0	1	1	1	0	0	0	0	0	0	0	0	0	0	0	0	0	0	0	0	0	0		3	0	3
Chlidichthys smithae Lubbock, 1977	0	0	0	0	0	0	0	0	0	0	0	0	0	0	0	0	1	0	0	0	0	0		0	1	1
Halidesmus coccus Winterbottom & Randall, 1994	0	0	0	0	0	0	1	0	0	0	0	0	0	0	0	0	0	0	0	0	0	0		1	0	1
Halidesmus polytretus Winterbottom, 1982	0	0	0	0	0	0	0	0	0	0	1	0	0	0	0	0	0	0	0	0	0	0		1	0	1
Halidesmus socotraensis Gill & Zajonz (2003)	1	0	0	0	0	0	0	0	0	0	0	0	0	0	0	0	0	0	0	0	0	0		1	0	1
Halidesmus thomaseni (Nielsen, 1961)	0	0	0	0	0	0	1	1	1	0	0	0	0	0	0	0	0	0	0	0	1	0		3	1	4
Halimuraena hexagonata Smith, 1952	0	0	0	0	0	0	0	0	0	0	1	0	1	0	0	1	0	0	0	0	0	0		1	2	3
Halimuraena lepopareia Winterbottom, 1980	0	0	0	0	0	0	0	0	0	0	0	0	0	1	0	1	0	0	0	0	0	0		0	2	2
Halimuraena shakai Winterbottom, 1978	0	0	0	0	0	0	0	0	0	0	0	0	1	1	0	0	1	0	0	0	0	0		0	3	3
Halimuraenoides isostigma Maugé & Bardach, 1985	0	0	0	0	0	0	0	0	0	0	0	0	0	0	0	1	0	0	0	0	0	0		0	1	1
Haliophis diademus Winterbottom & Randall, 1994	0	0	0	0	0	0	1	0	0	0	0	0	0	0	0	0	0	0	0	0	0	0		1	0	1
Haliophis guttatus (Forsskål, 1775)	1	1	1	1	1	1	1	1	1	1	1	1	1	1	0	1	1	1	0	0	0	0		11	6	17
Pectinochromis lubbocki (Edwards & Randall, 1983)	0	1	1	0	0	0	0	0	0	0	0	0	0	0	0	0	0	0	0	0	0	0		2	0	2
Pseudochromis aldabraensis Bauchot-Boutin, 1958	0	0	0	0	0	0	1	1	1	0	0	0	0	0	1	0	0	0	0	0	1	1		3	3	6
Pseudochromis aureolineatus Gill, 2004	0	0	0	0	0	0	0	0	0	0	0	0	0	1	0	0	0	0	0	0	0	0		0	1	1
Pseudochromis caudalis Boulenger, 1898	0	0	0	0	0	0	1	1	1	0	0	0	0	0	0	0	0	0	0	0	1	1		3	2	5
Pseudochromis chrysospilus Gill & Zajonz, 2011	1	0	0	0	0	0	0	0	0	0	0	0	0	0	0	0	0	0	0	0	0	0		1	0	1
Pseudochromis coccinicauda (Tickell, 1888)	0	0	0	0	0	0	0	0	0	0	0	0	0	0	0	0	0	0	1	0	0	1		0	2	2
Pseudochromis dilectus Lubbock, 1976	0	0	0	0	0	0	0	0	0	0	0	0	0	0	0	0	0	0	0	0	0	1		0	1	1
Pseudochromis dixurus Lubbock, 1975	1	1	1	1	0	0	0	0	0	0	0	0	0	0	0	0	0	0	0	0	0	0		4	0	4
Pseudochromis dutoiti Smith, 1955	0	0	0	0	0	0	0	0	1	0	0	0	1	0	1	0	0	0	0	0	1	0		1	3	4
Pseudochromis flavivertex Rüppell, 1835	0	1	1	1	0	0	0	0	0	0	0	0	0	0	0	0	0	0	0	0	0	0		3	0	3
Pseudochromis fridmani Klausewitz, 1968	0	1	1	1	1	1	0	0	0	0	0	0	0	0	0	0	0	0	0	0	0	0		5	0	5
Pseudochromis fuscus Müller & Troschel, 1849	0	0	0	0	0	0	0	0	0	0	0	0	0	0	0	0	0	0	0	0	0	1		0	1	1
Pseudochromis kristinae Gill, 2004	0	0	0	0	0	0	0	0	0	0	1	1	1	1	0	1	0	0	0	0	0	0		1	4	5
Pseudochromis leucorhynchus Lubbock, 1977	1	0	0	0	0	1	1	0	0	1	1	0	0	0	0	0	0	0	0	0	0	0		5	0	5
Pseudochromis linda Randall & Stanaland, 1989	1	0	0	0	1	1	1	1	1	1	0	0	0	0	0	0	0	0	0	0	1	0		7	1	8
Pseudochromis madagascariensis Gill, 2004	0	0	0	0	0	0	0	0	0	0	0	0	0	0	0	1	0	0	0	0	0	0		0	1	1
Pseudochromis magnificus Lubbock, 1977	0	0	0	0	0	0	0	0	0	1	0	0	0	0	0	0	1	0	0	0	0	0		1	1	2
Pseudochromis melas Lubbock, 1977	0	0	0	0	0	1	0	0	0	1	1	0	1	0	0	0	0	0	0	0	0	0		3	1	4
Pseudochromis natalensis Regan, 1916	0	0	0	0	0	0	0	0	0	0	1	0	1	0	0	1	0	0	0	0	0	0		1	2	3
Pseudochromis nigrovittatus Boulenger, 1897	1	0	0	1	1	1	1	1	1	0	0	0	0	0	0	0	0	0	0	0	0	0		7	0	7
Pseudochromis olivaceus Rüppell, 1835	0	1	1	1	0	0	0	0	0	0	0	0	0	0	0	0	0	0	0	0	0	0		3	0	3
Pseudochromis omanensis Gill & Mee, 1993	1	0	0	0	0	0	1	0	0	0	0	0	0	0	0	0	0	0	0	0	0	0		2	0	2
Pseudochromis persicus Murray, 1887	0	0	0	0	0	0	0	1	1	0	0	0	0	0	0	0	0	0	0	0	1	0		2	1	3
Pseudochromis pesi Lubbock, 1975	0	1	1	0	0	0	0	0	0	0	0	0	0	0	0	0	0	0	0	0	0	0		2	0	2
Pseudochromis punctatus Kotthaus, 1970	1	0	0	0	0	0	1	0	0	1	0	0	0	0	0	0	0	0	0	0	0	0		3	0	3
Pseudochromis sankeyi Lubbock, 1975	1	0	0	1	1	1	0	0	0	0	0	1	0	0	0	0	0	0	0	0	0	0		4	1	5
Pseudochromis socotraensis Gill & Zajonz, 2011	1	0	0	0	0	0	0	0	0	0	0	0	0	0	0	0	0	0	0	0	0	0		1	0	1
Pseudochromis springeri Lubbock, 1975	0	1	1	1	0	0	0	0	0	0	0	0	0	0	0	0	0	0	0	0	0	0		3	0	3
Pseudochromis tapeinosoma Bleeker, 1853	0	0	0	0	0	0	0	0	0	0	0	0	0	0	0	0	0	0	0	0	1	1		0	2	2
Pseudochromis tauberae Lubbock, 1977	0	0	0	0	0	0	0	0	0	0	1	1	1	1	0	1	0	0	0	0	0	0		1	4	5
Pseudoplesiops occidentalis Gill & Edwards, 2002	0	0	0	0	0	0	0	0	0	0	0	0	0	0	0	0	0	0	1	0	0	0		0	1	1
Rusichthys explicitus Winterbottom, 1996	0	0	0	0	0	0	1	0	0	0	0	0	0	0	0	0	0	0	0	0	0	0		1	0	1
Rusichthys plesiomorphus Winterbottom, 1979	0	0	0	0	0	0	0	0	0	0	1	0	0	0	0	0	0	0	0	0	0	0		1	0	1
Pseudoplesiops immaculatus Gill & Edwards, 2002	0	0	0	0	0	0	0	0	0	0	0	0	0	0	0	0	0	0	1	0	0	0		0	1	1
Pseudochromidae	13	10	10	10	5	8	13	7	8	7	11	8	12	10	4	10	8	3	4	2	7	7		38	38	60
Acanthistius sebastoides (Castelnau, 1861)	0	0	0	0	0	0	0	0	0	0	0	0	1	0	0	0	0	0	0	0	0	0		0	1	1
Aethaloperca rogaa (Forsskål, 1775)	1	1	1	1	1	1	1	1	1	1	1	1	1	1	1	1	1	1	1	1	1	1		11	11	22
Anyperodon leucogrammicus (Valenciennes, 1828)	0	1	1	1	1	0	1	0	0	1	0	1	1	0	1	1	1	1	1	1	1	0		6	9	15
Aporops bilinearis Schultz, 1943	0	0	0	0	0	0	0	0	0	0	1	1	1	1	1	1	1	0	1	1	1	1		1	10	11
Aulacocephalus temminckii Bleeker, 1855	0	1	1	0	0	0	0	0	0	0	0	0	1	1	0	0	1	1	1	0	1	0		2	6	8
Belonoperca chabanaudi Fowler & Bean, 1930	0	0	0	0	0	0	0	0	0	1	0	1	1	1	1	0	1	0	1	1	0	0		1	7	8
Cephalopholis argus Bloch & Schneider, 1801	1	1	1	1	1	1	1	0	0	1	1	1	1	1	1	1	1	1	1	1	1	1		9	11	20
Cephalopholis aurantia (Valenciennes, 1828)	1	0	0	0	1	0	0	0	0	0	0	0	1	0	1	1	1	1	1	0	1	0		2	7	9
Cephalopholis boenak (Bloch, 1790)	0	0	0	0	0	0	0	0	0	0	1	1	1	1	1	1	1	1	1	0	1	1		1	10	11
Cephalopholis formosa (Shaw, 1812)	0	0	0	0	0	0	0	0	0	0	0	0	0	0	0	0	0	0	0	0	1	1		0	2	2
Cephalopholis hemistiktos (Rüppell, 1830)	1	1	1	1	1	1	1	1	1	1	0	0	0	0	0	0	0	0	0	0	1	0		10	1	11
Cephalopholis leopardus (Lacepède, 1801)	0	0	0	0	0	0	0	0	0	0	1	1	1	1	1	1	1	1	1	1	1	1		1	11	12
Cephalopholis miniata (Forsskål, 1775)	1	1	1	1	1	1	1	0	0	1	1	1	1	1	1	1	1	1	1	1	1	1		9	11	20
Cephalopholis nigripinnis (Valenciennes, 1828)	0	0	0	0	0	0	1	0	0	0	1	1	1	1	1	1	1	1	1	1	1	1		2	11	13
Cephalopholis oligosticta Randall & Ben-Tuvia, 1983	0	1	1	1	1	0	0	0	0	0	0	0	0	0	0	0	0	0	0	0	0	0		4	0	4
Cephalopholis polleni (Bleeker, 1868)	0	0	0	0	0	0	0	0	0	0	0	0	1	1	0	1	1	1	1	1	0	0		0	7	7
Cephalopholis sexmaculata (Rüppell, 1830)	1	1	1	1	1	1	1	0	0	1	1	1	1	1	1	1	1	1	1	1	1	1		9	11	20
Cephalopholis sonnerati (Valenciennes, 1828)	1	0	0	0	1	1	1	1	0	1	1	1	1	1	1	1	1	1	1	0	1	1		7	10	17
Cephalopholis spiloparaea (Valenciennes, 1828)	0	0	0	0	0	0	0	1	0	0	0	1	1	1	1	1	1	1	1	1	0	0		1	9	10
Cephalopholis urodeta (Forster, 1801)	0	0	0	0	0	0	0	0	0	0	1	0	0	0	0	0	0	0	0	0	0	0		1	0	1
Cromileptes altivelis (Valenciennes, 1828)	0	0	0	0	0	0	0	0	0	0	1	0	0	0	0	0	0	0	0	0	1	1		1	2	3
Dermatolepis striolata (Playfair, 1867)	1	0	0	1	0	0	1	1	0	1	1	1	1	1	1	0	0	1	0	0	0	0		6	5	11
Diploprion bifasciatum Cuvier, 1828	0	0	0	0	0	0	0	0	0	0	0	0	0	0	0	0	0	0	1	0	1	1		0	3	3
Diploprion drachi Roux-Estève, 1955	0	0	1	0	0	0	0	0	0	1	0	0	0	0	0	0	0	0	0	0	0	0		2	0	2
Epinephelus albomarginatus Boulenger, 1903	0	0	0	0	0	0	0	0	0	0	0	0	1	0	0	0	0	0	0	0	0	0		0	1	1
Epinephelus andersoni Boulenger, 1903	0	0	0	0	0	0	0	0	0	0	0	0	1	0	0	1	0	0	0	0	0	0		0	2	2
Epinephelus areolatus (Forsskål, 1775)	1	1	1	1	1	1	1	1	1	1	1	1	1	0	1	1	1	0	1	0	1	1		11	8	19
Epinephelus bleekeri (Vaillant, 1878)	0	0	0	0	0	0	1	1	1	0	0	0	0	0	0	0	0	0	0	0	1	1		3	2	5
Epinephelus chabaudi (Castelnau, 1861)	0	0	0	0	1	0	0	0	0	1	1	1	1	0	0	0	0	0	0	0	1	0		3	3	6
Epinephelus chlorostigma (Valenciennes, 1828)	1	0	0	0	1	1	1	1	0	1	1	1	1	0	1	1	1	1	1	1	1	0		7	9	16
Epinephelus coeruleopunctatus (Bloch, 1790)	0	0	0	0	0	0	1	1	1	1	1	1	1	0	1	1	1	1	1	1	1	1		5	10	15
Epinephelus coioides (Hamilton, 1822)	1	1	1	1	1	1	1	1	1	1	1	1	1	0	0	1	1	1	0	0	1	1		11	7	18
Epinephelus diacanthus (Valenciennes, 1828)	0	0	0	0	0	0	1	1	0	0	0	0	1	0	0	0	0	0	0	0	1	1		2	3	5
Epinephelus epistictus (Temminck & Schlegel, 1842)	1	1	1	1	1	1	1	1	1	1	1	1	1	0	0	1	0	0	0	0	1	0		11	4	15
Epinephelus erythrurus (Valenciennes, 1828)	1	0	0	0	0	0	0	0	0	0	0	0	0	0	0	0	0	0	0	0	1	1		1	2	3
Epinephelus fasciatus (Forsskål, 1775)	1	1	1	1	1	1	1	0	0	1	1	1	1	1	1	1	1	1	1	1	1	1		9	11	20
Epinephelus faveatus (Valenciennes, 1828)	0	0	0	0	0	0	0	0	0	0	0	0	0	0	0	0	0	0	0	0	1	1		0	2	2
Epinephelus flavocaeruleus (Lacepède, 1802)	1	0	0	0	1	1	1	0	0	1	1	1	1	1	1	1	1	1	1	1	1	1		6	11	17
Epinephelus fuscoguttatus (Forsskål, 1775)	1	1	1	1	1	1	1	0	0	1	0	1	1	1	1	1	1	1	1	1	1	1		8	11	19
Epinephelus gabriellae Randall & Heemstra, 1991	1	0	0	0	0	0	1	0	0	1	0	0	0	0	0	0	0	0	0	0	0	0		3	0	3
Epinephelus geoffroyi (Klunzinger, 1870)	1	1	1	1	1	1	1	1	0	1	0	0	0	0	0	0	0	0	0	0	0	0		9	0	9
Epinephelus hexagonatus (Forster, 1801)	0	0	0	0	0	0	0	0	0	1	1	1	1	1	1	1	1	1	0	0	1	1		2	9	11
Epinephelus indistinctus Randall & Heemstra, 1991	1	0	0	0	0	0	1	0	0	1	0	0	0	0	0	0	0	0	0	0	0	0		3	0	3
Epinephelus lanceolatus (Bloch, 1790)	1	0	0	1	1	0	1	0	0	1	1	1	1	0	1	1	1	1	1	1	1	1		6	10	16
Epinephelus latifasciatus (Temminck & Schlegel, 1842)	0	0	1	1	1	1	1	1	1	0	0	0	0	0	0	0	0	0	0	0	1	1		7	2	9
Epinephelus longispinis (Kner, 1864)	0	0	0	0	0	0	0	0	0	1	1	1	1	1	1	1	1	1	1	1	1	1		2	11	13
Epinephelus macrospilos (Bleeker, 1855)	0	0	0	0	0	0	0	0	0	1	1	1	1	1	1	1	1	1	1	1	1	0		2	10	12
Epinephelus magniscuttis Postel, Fourmanoir & Guézé, 1963	0	0	0	0	0	0	0	0	0	0	0	0	1	0	0	0	1	1	0	0	0	0		0	3	3
Epinephelus malabaricus (Bloch & Schneider, 1801)	1	1	1	1	1	1	1	1	0	1	1	1	1	1	1	1	1	1	0	0	1	1		10	9	19
Epinephelus marginatus (Lowe, 1834)	0	0	0	0	0	0	1	0	0	0	0	0	1	0	0	1	0	1	0	0	1	0		1	4	5
Epinephelus melanostigma Schultz, 1953	0	0	0	0	0	0	0	0	0	0	0	0	1	0	1	1	1	1	1	1	1	0		0	8	8
Epinephelus merra Bloch, 1793	0	0	0	0	0	0	0	0	0	1	1	1	1	1	1	1	1	1	1	1	1	1		2	11	13
Epinephelus miliaris (Valenciennes, 1830)	0	0	0	0	0	0	0	0	0	0	0	1	1	1	1	1	1	0	1	1	0	0		0	8	8
Epinephelus morrhua (Valenciennes, 1833)	0	1	1	1	1	0	1	0	0	1	1	1	1	1	1	1	1	1	1	1	1	1		7	11	18
Epinephelus multinotatus (Peters, 1876)	1	0	0	0	1	0	1	1	1	1	1	1	1	1	1	1	1	1	1	1	0	0		7	9	16
Epinephelus ongus (Bloch, 1790)	0	0	0	0	0	0	0	0	0	0	1	1	1	0	1	1	0	0	1	0	0	0		1	5	6
Epinephelus poecilonotus (Temminck & Schlegel, 1843)	1	0	0	0	0	0	1	0	0	1	1	1	1	1	0	1	1	1	1	1	1	1		4	10	14
Epinephelus polylepis Randall & Heemstra, 1991	0	0	0	0	0	0	1	1	1	1	0	0	0	0	0	0	0	0	0	0	1	0		4	1	5
Epinephelus polyphekadion (Bleeker, 1849)	0	1	1	1	1	0	0	0	0	1	0	1	1	0	1	1	0	0	1	1	1	0		5	7	12
Epinephelus posteli Fourmanoir & Crosnier, 1964	0	0	0	0	0	0	0	0	0	0	0	0	1	0	0	1	0	0	0	0	0	0		0	2	2
Epinephelus radiatus (Day, 1868)	1	1	1	1	1	1	1	1	0	1	0	0	1	1	0	0	1	1	0	1	1	1		9	7	16
Epinephelus retouti Bleeker, 1868	0	0	0	0	0	0	1	0	0	0	0	0	1	0	0	1	1	1	1	1	0	0		1	6	7
Epinephelus rivulatus (Valenciennes, 1830)	0	0	0	0	0	0	1	0	0	1	1	1	1	1	0	1	1	1	0	1	1	1		3	9	12
Epinephelus spilotoceps Schultz, 1953	0	0	0	0	0	0	0	0	0	0	0	1	1	1	1	1	1	1	1	1	1	0		0	10	10
Epinephelus stoliczkae (Day, 1875)	1	0	1	1	1	1	1	1	0	1	0	0	0	0	0	0	0	0	0	0	1	0		8	1	9
Epinephelus summana (Forsskål, 1775)	1	1	1	1	1	1	0	0	0	1	0	0	0	0	0	0	0	0	0	0	0	0		7	0	7
Epinephelus tauvina (Forsskål, 1775)	0	1	1	1	1	0	0	0	0	1	1	1	1	1	1	1	1	1	1	1	1	1		6	11	17
Epinephelus tukula Morgans, 1959	1	1	1	1	1	1	1	0	0	1	1	1	1	1	1	1	1	1	1	0	1	1		9	10	19
Epinephelus undulosus (Quoy & Gaimard, 1824)	1	0	0	0	1	1	1	1	0	1	1	0	0	0	0	0	0	0	1	0	1	1		7	3	10
Gracila albomarginata (Fowler & Bean, 1930)	0	0	0	0	0	0	0	0	0	0	0	1	1	1	1	0	1	1	1	1	0	0		0	8	8
Grammistes sexlineatus (Thunberg, 1792)	0	0	1	0	0	0	1	0	0	1	1	1	1	1	1	1	1	1	1	1	1	1		4	11	15
Grammistops ocellatus Schultz, 1953	0	0	0	0	0	0	0	0	0	0	0	1	1	0	0	0	0	0	0	0	0	0		0	2	2
Hyporthodus octofasciatus (Griffin , 1926)	0	0	0	0	0	0	0	0	0	1	1	0	0	1	1	1	1	1	1	1	1	0		2	8	10
Liopropoma africanum (Smith, 1954)	0	0	0	0	1	0	0	0	0	1	1	1	1	1	1	1	0	0	1	1	0	0		3	7	10
Liopropoma mitratum Lubbock & Randall, 1978	0	0	1	0	0	0	0	0	0	0	0	0	0	0	0	0	0	0	0	0	0	0		1	0	1
Liopropoma susumi (Jordan & Seale, 1906)	0	0	1	0	0	0	0	0	0	1	1	0	0	1	1	1	1	1	1	1	0	0		3	7	10
Luzonichthys earlei Randall, 1981	0	0	0	0	0	0	0	0	0	0	0	0	0	0	0	0	0	0	1	0	0	0		0	1	1
Luzonichthys microlepis (Smith, 1955)	0	0	0	0	0	0	0	0	0	0	0	0	0	0	1	0	1	0	0	0	0	0		0	2	2
Luzonichthys waitei (Fowler, 1931)	0	0	0	0	0	0	0	0	0	0	0	0	0	0	1	0	1	0	0	1	0	0		0	3	3
Nemanthias carberryi Smith, 1954	0	0	0	0	0	0	0	0	0	0	1	1	1	0	1	1	0	0	1	1	0	0		1	6	7
Plectropomus areolatus (Rüppell, 1830)	1	1	1	0	1	0	0	0	0	1	1	1	1	0	0	0	0	0	1	1	1	0		6	5	11
Plectropomus laevis (Lacepède, 1801)	0	0	0	0	0	0	0	0	0	1	1	1	1	1	1	1	1	1	1	1	0	0		2	9	11
Plectropomus pessuliferus (Fowler, 1904)	0	1	1	1	1	0	0	0	0	1	0	1	1	0	1	1	1	0	1	1	1	1		5	9	14
Plectropomus punctatus (Quoy & Gaimard, 1824)	1	0	0	0	0	0	1	0	0	1	1	1	1	1	1	1	1	0	0	1	0	0		4	7	11
Pseudanthias bicolor (Randall, 1979)	0	0	0	0	0	0	0	0	0	0	0	0	0	0	0	0	1	0	1	0	0	1		0	3	3
Pseudanthias bimaculatus (Smith, 1955)	0	0	0	0	0	0	0	0	0	0	0	0	1	0	1	1	0	1	1	0	0	0		0	5	5
Pseudanthias bimarginatus Randall, 2011	0	0	0	0	0	0	0	0	0	0	0	0	0	0	0	0	0	1	1	0	0	0		0	2	2
Pseudanthias conspicuus (Heemstra, 1973)	0	0	0	0	0	0	0	0	0	0	0	0	0	0	0	0	0	0	0	0	1	0		0	1	1
Pseudanthias cooperi (Regan, 1902)	1	0	0	0	0	0	0	0	0	1	1	0	0	1	1	1	1	1	1	1	1	0		3	8	11
Pseudanthias evansi (Smith, 1954)	1	0	0	0	0	0	0	0	0	1	1	1	1	1	1	1	1	1	1	1	0	1		3	10	13
Pseudanthias gibbosus (Klunzinger, 1884)	0	0	1	0	0	0	0	0	0	0	0	0	0	0	1	0	0	0	0	0	1	0		1	2	3
Pseudanthias heemstrai Schuhmacher, Krupp & Randall, 1989	0	1	0	1	0	0	0	0	0	0	0	0	0	0	0	0	0	0	0	0	0	0		2	0	2
Pseudanthias hypselosoma Bleeker, 1878	0	0	0	0	0	0	0	0	0	0	0	0	0	0	0	0	0	0	1	0	0	0		0	1	1
Pseudanthias ignitus (Randall & Lubbock, 1981)	0	0	0	0	0	0	0	0	0	0	0	0	0	0	0	0	0	0	1	0	0	0		0	1	1
Pseudanthias lunulatus (Kotthaus, 1973)	0	0	1	0	0	0	0	0	0	1	0	0	0	0	0	0	1	0	1	0	0	0		2	2	4
Pseudanthias marcia Randall & Hoover, 1993	1	0	0	0	1	1	1	1	0	0	0	0	0	0	0	0	0	0	0	0	0	0		5	0	5
Pseudanthias parvirostris (Randall & Lubbock, 1981)	0	0	0	0	0	0	0	0	0	0	0	0	0	0	0	0	1	0	0	0	0	0		0	1	1
Pseudanthias pulcherrimus (Heemstra & Randall, 1986)	0	0	0	0	0	0	0	0	0	0	0	0	0	0	1	1	1	1	1	1	0	0		0	6	6
Pseudanthias squamipinnis (Peters, 1855)	1	1	1	0	0	1	0	0	0	1	1	1	1	0	1	1	1	1	1	1	1	0		6	9	15
Pseudanthias taeniatus (Klunzinger, 1884)	0	0	1	0	0	0	0	0	0	0	0	0	0	0	0	0	0	0	0	0	0	0		1	0	1
Pseudanthias townsendi (Boulenger, 1897)	1	0	0	0	0	1	1	1	1	0	0	0	0	0	0	0	0	0	0	0	0	0		5	0	5
Pseudanthias unimarginatus Randall, 2011	0	0	0	0	0	0	0	0	0	0	0	0	0	0	0	0	1	0	0	0	0	0		0	1	1
Pseudogramma astigma Randall & Baldwin, 1997	0	0	0	0	0	0	0	0	0	0	0	0	0	1	0	0	0	0	0	0	0	0		0	1	1
Pseudogramma megamyctera Randall & Baldwin, 1997	0	1	1	0	0	0	0	0	0	0	0	0	0	0	0	0	0	0	0	0	0	0		2	0	2
Pseudogramma polyacantha (Bleeker, 1856)	0	0	0	0	0	0	0	0	0	0	1	1	1	1	1	1	1	1	1	1	1	1		1	11	12
Pogonoperca ocellata Günther, 1859	1	0	0	0	0	0	0	0	0	0	0	0	0	1	1	1	1	1	1	0	1	0		1	7	8
Rabaulichthys stigmaticus Randall & Pyle, 1989	0	0	0	0	0	0	0	0	0	0	0	0	0	0	0	0	1	0	1	0	0	1		0	3	3
Sacura boulengeri (Heemstra, 1973)	0	0	0	0	0	0	1	0	0	0	0	0	0	0	0	0	0	0	0	0	1	0		1	1	2
Suttonia suttoni Smith, 1953	0	0	0	0	0	0	0	0	0	0	0	1	0	1	0	0	0	0	0	0	0	0		0	2	2
Tosana niwae Smith & Pope, 1908	0	0	0	0	0	0	0	1	1	0	0	0	0	0	0	0	0	0	0	0	0	0		2	0	2
Variola albimarginata Baissac, 1953	0	0	0	0	0	0	0	0	0	0	0	1	1	0	1	1	1	1	1	1	0	1		0	9	9
Variola louti (Forsskål, 1775)	1	1	1	1	1	1	1	0	0	1	1	1	1	1	1	1	1	1	1	1	1	1		9	11	20
Liopropoma lunulatum (Guichenot, 1863)	0	0	0	0	0	0	0	0	0	0	0	0	0	0	0	0	1	1	0	0	0	0		0	2	2
Liopropoma randalli Akhilesh, Bineesh & White, 2012	0	0	0	0	0	0	0	0	0	0	0	0	0	0	0	0	0	0	0	0	1	0		0	1	1
Pogonoperca punctata (Valenciennes, 1830)	0	0	0	0	0	0	0	0	0	0	0	0	0	0	1	1	1	1	0	0	0	0		0	4	4
Pseudanthias pillai Heemstra & Akhilesh, 2012	0	0	0	0	0	0	0	0	0	0	0	0	0	0	0	0	0	0	0	0	1	0		0	1	1
Serranus knysnaensis Gilchrist, 1904	0	0	0	0	0	0	0	0	0	0	0	0	0	0	0	1	0	0	0	0	0	0		0	1	1
Serranidae	37	27	35	27	35	25	42	23	12	53	47	53	66	45	57	61	64	55	63	49	63	43		82	103	117
Apogon campbelli Smith, 1949	1	1	0	0	0	0	0	0	0	0	0	0	1	1	1	0	1	1	0	1	0	0		2	6	8
Apogon caudicinctus Randall & Smith, 1988	0	0	0	0	0	0	0	0	0	0	0	0	0	0	0	0	1	1	0	0	0	0		0	2	2
Apogon coccineus Rüppell, 1838	1	1	1	1	1	1	1	1	1	1	0	0	0	0	0	0	0	0	0	0	0	0		10	0	10
Apogon crassiceps Garman, 1903	0	0	0	0	0	0	0	0	0	0	0	0	0	0	0	0	1	0	1	0	0	0		0	2	2
Apogon dianthus Fraser & Randall, 2002	0	0	0	0	0	0	0	0	0	0	0	0	0	1	0	0	0	0	1	1	0	0		0	3	3
Apogon doryssa (Jordan & Seale, 1906)	0	0	0	0	0	0	0	0	0	0	0	0	0	0	0	0	0	1	0	0	0	0		0	1	1
Apogon erythrosoma Gon & Randall, 2003	0	1	1	0	0	0	0	0	0	0	0	0	0	0	0	1	0	0	1	0	0	0		2	2	4
Apogon indicus Greenfield, 2001	0	0	0	0	0	0	0	0	0	0	0	1	0	1	0	1	1	0	0	1	0	0		0	5	5
Apogon semiornatus Peters, 1876	1	0	0	1	1	1	1	1	0	0	1	1	1	1	1	1	1	1	0	1	0	0		7	8	15
Apogon talboti Smith, 1961	0	0	1	1	0	0	0	0	0	0	0	1	0	0	0	0	0	0	0	1	1	0		2	3	5
Apogonichthyoides dhofar (Mee, 1995)	1	0	0	0	0	1	1	1	1	1	0	0	0	0	0	0	0	0	0	0	1	0		6	1	7
Apogonichthyoides gardineri (Regan, 1908)	0	0	0	0	0	0	0	0	0	0	0	0	0	0	0	0	1	0	0	0	0	0		0	1	1
Apogonichthyoides heptastygma (Cuvier, 1828)	0	1	1	1	1	0	0	0	0	0	0	0	0	0	0	0	0	0	0	0	0	0		4	0	4
Apogonichthyoides maculipinnis (Regan, 1908)	0	0	0	0	0	0	0	0	0	0	0	0	0	0	0	0	0	0	1	0	0	0		0	1	1
Apogonichthyoides pharaonis (Bellotti, 1874)	0	0	1	0	0	0	1	1	1	0	0	1	1	0	1	0	0	0	0	0	1	0		4	4	8
Apogonichthyoides pseudotaeniatus Gon, 1986	0	1	1	1	0	0	0	0	0	0	0	0	0	0	0	0	0	0	0	0	0	0		3	0	3
Apogonichthyoides regani (Whitley, 1951)	0	0	0	0	0	0	0	0	0	0	0	0	0	0	0	0	1	0	0	0	0	0		0	1	1
Apogonichthyoides sialis (Jordan & Thompson, 1914)	0	0	0	0	0	0	0	0	1	0	0	0	0	0	0	0	0	0	0	0	1	0		1	1	2
Apogonichthyoides taeniatus (Cuvier, 1828)	1	1	1	1	1	0	1	1	1	1	1	1	1	1	1	1	0	0	0	0	1	0		10	6	16
Apogonichthyoides timorensis (Bleeker, 1854)	1	1	1	0	1	1	0	1	0	0	1	1	1	0	1	1	0	0	0	0	0	1		7	5	12
Apogonichthys perdix Bleeker, 1854	1	1	1	0	0	0	0	0	0	0	0	0	0	1	1	1	0	0	0	1	0	0		3	4	7
Archamia bleekeri (Günther, 1859)	0	0	0	0	0	0	1	1	0	0	1	0	1	0	0	0	0	0	0	0	1	1		3	3	6
Cercamia eremia (Allen, 1987)	0	0	0	0	0	0	0	0	0	0	0	0	0	1	0	0	0	0	0	0	0	0		0	1	1
Cercamia sp. 1	0	1	1	0	0	0	0	0	0	0	0	0	0	0	0	0	0	0	0	0	0	0		2	0	2
Cercamia sp. 2	0	0	0	0	0	0	0	0	0	0	0	0	0	0	0	0	0	0	1	1	0	0		0	2	2
Cercamia sp. 3	0	0	0	0	0	0	0	0	0	0	0	0	0	0	0	0	0	1	0	0	0	0		0	1	1
Cheilodipterus arabicus (Gmelin, 1789)	1	1	1	1	1	1	0	0	0	0	0	1	1	0	1	1	1	0	0	0	1	0		6	6	12
Cheilodipterus artus Smith, 1961	1	0	0	0	0	0	0	0	0	0	0	1	1	0	1	1	0	0	1	1	0	0		1	6	7
Cheilodipterus lachneri Klausewitz, 1959	0	1	1	1	1	0	1	1	0	0	0	0	0	0	0	0	0	0	0	0	0	0		6	0	6
Cheilodipterus macrodon (Lacepède, 1802)	1	1	1	1	1	1	1	0	1	1	1	1	1	0	1	1	1	1	1	1	1	1		10	10	20
Cheilodipterus novemstriatus (Rüppell, 1838)	1	1	1	1	1	1	1	1	1	0	0	0	0	0	0	0	0	0	0	0	0	0		9	0	9
Cheilodipterus persicus Gon, 1993	1	0	0	0	0	1	1	1	1	0	0	0	0	0	0	0	0	0	0	0	0	0		5	0	5
Cheilodipterus pygmaios Gon, 1993	0	1	1	1	0	0	0	0	0	0	0	0	0	0	0	0	0	0	0	0	0	0		3	0	3
Cheilodipterus quinquelineatus Cuvier, 1828	1	1	1	1	1	1	1	1	0	0	0	1	1	1	1	1	1	1	1	1	1	1		8	11	19
Fibramia thermalis (Cuvier, 1829)	0	0	0	0	1	0	0	0	0	1	1	1	0	0	0	1	0	0	1	0	0	1		3	4	7
Foa fo Jordan & Seale, 1905	0	1	1	0	0	0	0	0	0	0	1	0	1	0	0	0	1	1	0	1	0	0		3	4	7
Foa madagascariensis Petit, 1931	0	1	0	0	0	0	0	0	0	0	0	1	0	0	0	1	1	0	1	0	0	0		1	4	5
Foa winterbottomi Fraser, 2020	0	0	0	0	0	0	0	0	0	0	0	0	0	0	0	0	0	0	1	1	0	0		0	2	2
Fowleria aurita (Valenciennes, 1831)	0	1	1	1	1	1	1	0	0	0	1	0	0	1	1	1	0	1	0	1	0	1		7	6	13
Fowleria isostigma (Jordan & Seale, 1906)	0	1	1	1	0	0	0	0	0	0	0	0	0	0	0	0	0	0	0	0	0	0		3	0	3
Fowleria marmorata (Alleyne & Macleay, 1877)	0	1	1	0	0	0	0	0	0	0	0	0	0	1	1	1	0	0	1	1	0	0		2	5	7
Fowleria vaiulae (Jordan & Seale, 1906)	1	1	1	1	1	0	0	0	1	0	0	0	0	1	0	1	0	1	1	1	0	1		6	6	12
Fowleria variegata (Valenciennes, 1832)	0	1	1	1	0	1	0	0	1	1	1	1	0	0	1	1	0	1	1	1	0	1		7	7	14
Gymnapogon africanus Smith, 1954	0	0	0	0	0	0	0	0	0	1	1	1	1	0	0	1	0	0	1	0	0	0		2	4	6
Gymnapogon melanogaster Gon & Golani, 2002	0	1	0	0	0	0	0	0	0	0	0	0	0	0	0	0	0	0	0	0	0	0		1	0	1
Holapogon maximus (Boulenger, 1888)	0	0	0	0	1	1	1	1	0	0	0	0	0	0	0	0	0	0	0	0	1	0		4	1	5
Jaydia hungi (Fourmanoir & Do-Thi, 1965)	0	0	0	0	0	0	0	0	0	0	0	0	0	1	0	1	0	0	0	0	0	0		0	2	2
Jaydia novaeguineae (Valenciennes, 1832)	0	0	1	1	0	0	0	0	0	0	1	0	0	0	0	1	0	0	0	0	1	0		3	2	5
Jaydia quecketti Gilchrist, 1903	1	0	1	1	0	0	1	1	1	0	0	0	1	0	0	0	0	0	0	0	1	0		6	2	8
Jaydia smithi Kotthaus, 1970	0	1	1	1	1	0	0	1	0	0	0	0	0	0	0	0	0	0	1	0	0	0		5	1	6
Jaydia striata (Smith & Radcliffe, 1912)	0	0	0	0	0	0	0	1	1	0	0	0	0	0	0	0	0	0	0	0	1	0		2	1	3
Jaydia truncata (Bleeker, 1855)	0	0	0	0	0	0	0	1	1	0	0	0	0	0	0	0	0	0	0	0	1	0		2	1	3
Lepidamia multitaeniata (Cuvier, 1828)	0	1	1	1	1	0	0	0	0	0	0	0	0	0	0	0	0	0	0	0	0	0		4	0	4
Lepidamia natalensis (Gilchrist & Thompson, 1908)	1	0	0	0	0	1	1	0	0	1	1	1	1	0	0	0	0	0	0	0	1	0		5	3	8
Lepidamia omanensis (Gon & Mee, 1995)	0	0	0	0	0	1	1	0	0	0	0	0	0	0	0	0	0	0	0	0	1	0		2	1	3
Neamia octospina Smith & Radcliffe, 1912	0	1	1	1	0	0	0	0	0	0	0	1	1	1	1	0	1	0	1	1	0	0		3	7	10
Nectamia annularis (Rüppell, 1829)	0	1	1	1	1	0	0	0	0	0	0	0	0	0	0	0	0	0	0	0	0	0		4	0	4
Nectamia fusca (Quoy & Gaimard, 1825)	0	1	1	1	1	0	0	0	0	1	1	1	1	1	0	1	0	0	1	0	0	0		6	5	11
Nectamia luxuria Fraser, 2008	0	0	0	0	0	0	0	0	0	0	0	0	0	0	0	0	0	0	1	0	0	0		0	1	1
Nectamia savayensis (Günther, 1872)	1	0	0	0	0	0	0	0	0	0	0	1	1	1	1	1	1	1	1	1	0	1		1	10	11
Nectamia zebrina (Fraser, Randall & Lachner, 1999)	0	1	1	1	1	1	0	0	0	0	0	0	0	0	0	0	0	0	0	0	0	0		5	0	5
Ostorhinchus angustatus (Smith & Radcliffe, 1911)	0	0	0	0	0	0	0	0	0	1	1	0	1	0	1	1	1	1	1	1	0	0		2	7	9
Ostorhinchus apogonoides (Bleeker, 1856)	0	1	1	0	0	0	0	0	0	0	1	0	0	0	0	1	0	1	1	1	0	1		3	5	8
Ostorhinchus aureus (Lacepède, 1802)	1	0	0	0	1	1	1	1	0	1	1	1	1	1	1	1	1	1	0	0	0	1		7	8	15
Ostorhinchus bryx (Fraser 1998)	0	0	0	1	0	0	0	0	0	1	0	0	1	0	0	0	0	0	0	0	0	0		2	1	3
Ostorhinchus cookii (Macleay, 1881)	1	1	1	1	1	1	1	1	1	1	1	1	1	0	0	1	0	1	0	0	0	1		11	5	16
Ostorhinchus cyanosoma (Bleeker, 1853)	1	1	1	1	1	1	1	1	1	0	0	1	1	1	1	1	1	1	1	0	0	1		9	9	18
Ostorhinchus flagelliferus Smith, 1961	1	0	0	0	0	0	0	0	0	0	0	0	0	0	0	1	0	0	0	0	0	0		1	1	2
Ostorhinchus fleurieu Lacepède, 1802	1	1	1	1	1	0	1	1	1	1	1	1	1	0	1	1	0	1	0	0	1	1		10	7	17
Ostorhinchus franssedai (Allen, Kuiter & Randall, 1994)	0	0	0	0	0	0	0	0	0	0	0	0	0	0	0	0	0	0	1	0	0	0		0	1	1
Ostorhinchus gularis (Fraser & Lachner, 1984)	0	0	0	1	0	0	0	1	1	0	0	0	0	0	0	0	0	0	0	0	1	0		3	1	4
Ostorhinchus holotaenia (Regan, 1905)	1	0	0	0	0	0	0	1	0	0	1	0	1	0	1	0	0	1	1	0	1	0		3	5	8
Ostorhinchus nigripes (Playfair, 1867)	1	0	0	0	0	0	0	0	0	0	1	1	1	0	0	0	0	0	0	0	0	0		2	2	4
Ostorhinchus nigrofasciatus (Lachner, 1953)	0	1	1	1	1	1	0	0	0	1	0	0	0	0	0	1	0	0	1	1	0	0		6	3	9
Ostorhinchus oxina (Fraser, 1999)	0	0	0	0	0	0	0	0	0	0	0	0	0	0	0	0	0	0	1	0	1	1		0	3	3
Ostorhinchus pselion (Randall, Fraser & Lachner, 1990)	0	1	1	1	1	0	0	0	0	0	0	0	0	0	0	0	0	0	0	0	0	0		4	0	4
Ostorhinchus quadrifasciatus (Cuvier, 1828)	0	1	1	1	0	0	1	1	1	0	1	1	1	0	1	1	0	1	0	0	1	0		7	6	13
Ostorhinchus quinquestriatus (Regan, 1908)	0	0	0	0	0	0	0	0	0	0	0	0	0	0	0	0	0	0	1	0	0	0		0	1	1
Ostorhinchus spilurus (Regan 1905)	0	0	0	1	1	1	0	0	0	0	0	0	0	0	0	0	0	0	0	0	1	0		3	1	4
Ostorhinchus taeniophorus Regan, 1908	0	0	0	0	0	0	0	0	0	0	0	1	1	1	1	1	1	1	1	1	1	1		0	11	11
Pristiapogon abrogramma (Fraser & Lachner, 1985)	0	0	0	0	0	0	0	0	0	0	0	0	0	1	1	1	1	0	1	1	0	0		0	6	6
Pristiapogon exostigma (Jordan & Seale, 1906)	0	1	1	1	1	1	1	0	0	0	0	0	1	0	0	0	1	0	0	0	0	0		6	2	8
Pristiapogon fraenatus (Valenciennes, 1832)	1	1	1	1	1	1	0	1	1	0	1	0	1	1	1	1	1	1	1	1	1	1		9	10	19
Pristiapogon kallopterus (Bleeker, 1856)	1	1	1	1	0	0	0	0	0	0	1	1	1	1	1	1	1	1	1	1	1	1		5	11	16
Pseudamia gelatinosa Smith, 1954	0	0	1	1	1	0	0	0	0	1	1	0	0	0	0	1	0	1	1	1	0	0		5	4	9
Pseudamia hayashii Randall, Lachner & Fraser, 1985	1	0	0	0	1	0	0	0	0	0	0	0	0	0	0	0	0	0	1	0	0	0		2	1	3
Pseudamia tarri Randall, Lachner & Fraser, 1985	0	0	0	0	0	0	0	0	1	0	0	0	0	0	0	0	0	0	0	0	0	0		1	0	1
Pseudamiops pellucidus Smith, 1954	1	0	0	0	0	0	0	0	0	1	1	0	0	0	0	1	0	0	0	0	0	0		3	1	4
Pseudoamiops springeri Gon & Bogorodsky 2013	0	1	1	0	0	0	0	0	0	0	0	0	0	0	0	0	0	0	0	0	0	0		2	0	2
Rhabdamia gracilis (Bleeker, 1856)	1	0	0	0	0	0	0	0	0	0	0	0	0	0	1	1	0	0	1	0	0	0		1	3	4
Rhabdamia nigrimentum (Smith, 1961)	0	0	1	1	1	0	0	0	0	0	0	0	0	0	0	0	0	0	0	0	0	0		3	0	3
Rhabdamia spilota Allen & Kuiter, 1994	0	1	0	0	0	0	0	0	0	0	0	0	0	0	0	0	0	0	0	0	0	0		1	0	1
Siphamia arabica Gon & Allen, 2012	0	0	0	0	0	0	0	1	1	0	0	0	0	0	0	0	0	0	0	0	0	0		2	0	2
Siphamia goreni Gon & Allen, 2012	0	0	0	1	0	0	0	0	0	0	0	0	0	0	0	0	0	0	0	0	0	0		1	0	1
Siphamia mossambica Smith, 1955	0	0	0	0	0	0	0	0	0	1	1	1	1	1	1	1	1	1	0	0	0	0		2	7	9
Siphamia tubifer Weber, 1909 (sensu Gon [former versicolor (Smith & Radcliffe 1911)])	1	1	1	1	1	1	1	1	0	0	0	0	0	1	1	1	0	0	1	0	0	1		8	5	13
Sphaeramia orbicularis (Cuvier 1828)	0	0	0	1	1	0	0	0	0	0	0	1	0	0	1	0	0	0	0	0	0	1		2	3	5
Taeniamia bilineata Gon & Randall, 1995	0	1	1	1	0	0	0	0	0	0	0	0	0	0	0	0	0	0	0	0	0	0		3	0	3
Taeniamia flavofasciata (Gon & Randall, 2003)	0	0	0	0	0	0	0	0	0	0	1	0	0	0	0	1	0	0	0	0	0	0		1	1	2
Taeniamia fucata (Cantor, 1849)	1	1	1	1	1	1	1	1	1	1	1	1	1	1	1	1	0	1	1	1	1	1		11	10	21
Taeniamia lineolata (Cuvier, 1828)	0	1	1	1	1	0	0	0	0	0	0	0	0	0	0	0	0	0	0	0	0	0		4	0	4
Taeniamia mozambiquensis (Smith, 1961)	0	0	0	0	0	0	0	0	0	0	1	1	1	0	0	0	0	0	0	0	0	0		1	2	3
Taeniamia pallida (Gon & Randall, 1995)	1	0	0	0	0	0	1	0	0	0	0	0	0	0	0	0	0	0	0	0	0	0		2	0	2
Verulux cypselurus (Weber, 1909)	0	0	0	0	0	0	0	0	0	0	0	0	0	1	1	1	0	0	1	1	1	0		0	6	6
Verulux sp.	1	0	1	1	1	1	1	1	1	0	0	0	0	0	0	0	0	0	0	0	0	0		8	0	8
Zapogon evermanni (Jordan & Snyder, 1904)	0	0	0	0	0	1	0	0	0	0	0	0	0	0	0	0	1	1	1	1	0	0		1	4	5
Zapogon isus (Randall & Böhlke, 1981)	0	1	1	1	1	0	0	0	0	0	0	0	0	0	0	0	0	0	0	0	0	0		4	0	4
Zoramia fragilis (Smith, 1961)	0	0	0	0	0	0	0	0	0	0	0	0	1	0	0	1	0	0	1	0	0	0		0	3	3
Zoramia leptacantha (Bleeker, 1856)	0	0	1	1	1	0	0	0	0	0	0	1	0	1	0	1	0	0	1	1	0	0		3	5	8
Apogonidae	33	46	50	47	38	26	26	28	23	19	29	31	34	26	31	44	24	27	41	30	27	21		88	84	109
Adelotremus leptus Smith-Vaniz & Rose, 2012	0	1	1	0	0	0	0	0	0	0	0	0	0	0	0	0	0	0	0	0	0	0		2	0	2
Alloblennius anuchalis (Springer & Spreitzer, 1978)	1	0	0	0	0	1	0	0	0	0	0	0	0	0	0	0	1	0	0	0	0	0		2	1	3
Alloblennius jugularis (Klunzinger, 1871)	0	0	1	0	0	0	0	0	0	0	0	0	0	0	0	0	0	0	0	0	0	0		1	0	1
Alloblennius parvus Springer & Spreitzer, 1978	1	0	0	0	0	1	0	0	0	0	0	0	1	1	0	1	1	0	0	0	0	0		2	4	6
Alloblennius pictus (Lotan, 1970)	1	1	1	1	1	1	0	0	0	0	0	0	0	0	0	0	0	0	0	0	0	0		6	0	6
Alticus kirkii (Günther 1868)	1	0	0	0	0	0	1	1	1	1	1	1	1	0	1	1	0	1	0	0	1	0		6	6	12
Alticus magnusi Klausewitz 1964	0	1	1	1	1	0	0	0	0	0	0	0	0	0	0	0	0	0	0	0	0	0		4	0	4
Alticus monochrus Bleeker, 1869	0	0	0	0	0	0	0	0	0	0	0	0	0	0	0	1	1	1	0	0	0	0		0	3	3
Andamia anjouanae (Fourmanoir, 1955)	0	0	0	0	0	0	0	0	0	0	0	0	0	1	1	1	1	1	0	0	0	0		0	5	5
Antennablennius adenensis Fraser-Brunner 1951	0	0	0	1	1	1	1	1	1	0	0	0	0	0	0	0	0	0	0	0	1	0		6	1	7
Antennablennius australis Fraser-Brunner 1951	0	0	0	1	0	1	1	0	0	0	1	1	1	0	0	1	0	0	0	0	0	0		4	3	7
Antennablennius bifilum (Günther, 1861)	0	0	0	0	0	0	0	1	1	0	0	1	1	1	1	1	1	1	0	0	1	0		2	8	10
Antennablennius ceylonensis Bath, 1983	0	0	0	0	0	0	0	0	0	0	0	0	0	0	0	0	0	0	0	0	0	1		0	1	1
Antennablennius hypenetes (Klunzinger, 1871)	0	1	1	1	1	1	1	1	1	0	0	0	0	0	0	0	0	0	0	0	0	0		8	0	8
Antennablennius simonyi (Steindachner, 1902)	1	0	0	0	0	1	1	1	1	0	0	0	0	0	0	0	0	0	0	0	0	0		5	0	5
Antennablennius variopunctatus (Jatzow & Lenz, 1898)	0	0	0	0	1	0	1	1	1	1	1	1	1	0	0	0	0	0	0	0	1	0		6	3	9
Aspidontus dussumieri (Valenciennes, 1836)	1	1	1	0	0	0	0	0	0	0	1	0	1	1	1	1	1	1	1	1	0	0		4	8	12
Aspidontus taeniatus Quoy & Gaimard 1834	1	1	1	1	0	0	1	0	0	0	0	1	1	1	1	1	1	1	1	1	0	1		5	10	15
Atrosalarias fuscus (Rüppell, 1838)	1	1	1	1	1	0	0	0	0	0	0	1	0	0	0	1	0	0	0	0	1	0		5	3	8
Blenniella chrysospilos (Bleeker, 1857)	0	0	0	0	0	0	0	0	0	0	1	1	0	1	1	1	1	1	1	0	0	0		1	7	8
Blenniella cyanostigma (Bleeker, 1849)	0	0	0	0	0	0	0	0	0	0	1	1	1	1	1	1	0	1	0	0	0	1		1	7	8
Blenniella gibbifrons (Quoy & Gaimard, 1824)	0	0	0	0	0	0	0	0	0	0	0	1	0	1	1	1	1	0	0	1	0	0		0	6	6
Blenniella periophthalmus (Valenciennes, 1836)	1	1	1	1	1	0	1	1	1	1	1	1	1	1	1	1	1	1	1	1	0	0		10	9	19
Cirripectes auritus Carlson, 1981	1	0	0	0	0	0	0	0	0	1	1	1	0	1	1	0	0	0	1	0	0	0		3	4	7
Cirripectes castaneus (Valenciennes 1836)	1	1	1	1	1	1	1	0	0	1	1	1	1	1	1	1	1	1	1	1	1	1		9	11	20
Cirripectes filamentosus (Alleyne & Macleay 1877)	1	0	0	1	1	1	1	1	1	1	1	1	0	0	1	1	1	1	1	0	1	0		9	7	16
Cirripectes gilberti Williams, 1988	0	0	0	0	0	0	0	0	0	0	0	0	0	1	0	0	1	0	0	1	0	0		0	3	3
Cirripectes heemstraorum Williams, 2010	1	0	0	0	0	0	0	0	0	0	0	0	0	0	0	0	0	0	0	0	0	0		1	0	1
Cirripectes perustus Smith, 1959	0	0	0	0	0	0	0	0	0	0	1	1	0	0	1	1	0	0	0	1	1	0		1	5	6
Cirripectes polyzona (Bleeker, 1868)	0	0	0	0	0	0	0	0	0	0	0	1	0	1	1	0	1	0	1	1	0	1		0	7	7
Cirripectes quagga (Fowler & Ball, 1924)	0	0	0	0	0	0	0	0	0	0	0	0	0	1	0	0	1	1	1	1	1	1		0	7	7
Cirripectes stigmaticus Strasburg & Schultz, 1953	0	0	0	0	0	0	0	0	0	0	1	1	1	1	1	1	1	1	1	0	1	1		1	10	11
Cirrisalarias bunares Springer, 1976	0	0	0	0	0	0	0	0	0	0	0	0	0	1	0	0	1	0	0	0	0	0		0	2	2
Dodekablennos fraseri Springer & Spreitzer, 1978	0	0	0	0	0	0	0	0	0	0	0	0	0	0	0	0	1	1	0	0	0	0		0	2	2
Ecsenius aroni Springer, 1971	0	1	1	1	0	0	0	0	0	0	0	0	0	0	0	0	0	0	0	0	0	0		3	0	3
Ecsenius bicolor (Day, 1888)	0	0	0	0	0	0	0	0	0	0	0	0	0	0	0	0	0	0	1	0	0	1		0	2	2
Ecsenius dentex Springer, 1988	0	1	1	1	1	0	0	0	0	0	0	0	0	0	0	0	0	0	0	0	0	0		4	0	4
Ecsenius frontalis (Valenciennes, 1836)	0	1	1	1	1	1	0	0	0	0	0	0	0	0	0	0	0	0	0	0	0	0		5	0	5
Ecsenius gravieri (Pellegrin, 1906)	1	1	1	1	1	0	0	0	0	0	0	0	0	0	0	0	0	0	0	0	0	0		5	0	5
Ecsenius lineatus Klausewitz, 1962	0	0	0	0	0	0	0	0	0	0	0	1	0	0	0	0	1	1	1	0	0	1		0	5	5
Ecsenius midas Starck, 1969	0	1	1	1	1	0	0	0	0	0	0	1	1	1	1	1	1	1	1	1	1	0		4	10	14
Ecsenius minutus Klausewitz, 1963	0	0	0	0	0	0	0	0	0	0	0	0	0	0	0	0	0	0	1	0	0	0		0	1	1
Ecsenius nalolo Smith, 1959	1	0	0	0	0	1	1	0	0	0	0	0	1	1	1	1	1	0	1	1	0	0		3	7	10
Ecsenius pulcher (Murray, 1887)	0	0	0	0	0	1	1	1	1	0	0	0	0	0	0	0	0	0	0	0	1	0		4	1	5
Ecsenius sp. 1 [= n.sp., aff. pulcher)	1	0	0	0	0	1	1	0	0	0	0	0	0	0	0	0	0	0	0	0	0	0		3	0	3
Enchelyurus kraussii (Klunzinger, 1871)	1	1	1	0	0	0	0	0	0	0	0	0	0	0	1	0	0	1	0	1	0	0		3	3	6
Enchelyurus petersi (Kossmann & Räuber, 1877)	0	1	1	0	0	0	0	0	0	0	0	0	0	0	0	0	0	0	0	0	0	0		2	0	2
Entomacrodus epalzeocheilos (Bleeker, 1859)	0	0	0	0	0	0	0	0	0	0	0	0	0	1	0	1	1	1	0	0	1	1		0	6	6
Entomacrodus lemuria Springer & Fricke, 2000	0	0	0	0	0	0	0	0	0	0	0	0	0	0	0	1	1	1	0	0	0	0		0	3	3
Entomacrodus niuafoouensis (Fowler, 1932)	0	0	0	0	0	0	0	0	0	0	0	0	0	0	0	1	0	0	0	0	0	0		0	1	1
Entomacrodus solus Williams & Bogorodsky, 2010	0	0	1	0	0	0	0	0	0	0	0	0	0	0	0	0	0	0	0	0	0	0		1	0	1
Entomacrodus striatus (Valenciennes, 1836)	0	0	0	0	0	0	0	0	0	0	1	1	0	0	1	1	1	0	0	1	1	1		1	7	8
Entomacrodus thalassinus (Jordan & Seale, 1906)	0	0	0	0	0	0	0	0	0	0	0	0	0	1	1	1	1	0	1	1	0	1		0	7	7
Entomacrodus vermiculatus (Valenciennes, 1836)	0	0	0	0	0	0	0	0	0	0	0	0	0	0	1	1	1	0	1	0	0	0		0	4	4
Exallias brevis (Kner, 1868)	0	1	1	0	0	0	0	0	0	1	1	1	1	1	1	0	1	1	1	1	1	1		4	10	14
Glyptoparus delicatulus Smith, 1959	0	0	0	0	0	0	0	0	0	0	1	0	0	1	1	1	1	0	1	1	0	0		1	6	7
Hirculops cornifer (Rüppell, 1830)	0	1	1	1	0	0	0	0	1	1	1	0	0	0	1	1	0	0	0	0	1	1		6	4	10
Istiblennius bellus (Günther, 1861)	0	0	0	0	0	0	0	0	0	1	1	1	1	0	1	1	1	1	0	0	0	0		2	6	8
Istiblennius dussumieri (Valenciennes, 1836)	1	0	0	0	0	0	0	0	0	1	1	1	1	1	1	1	1	1	1	0	1	1		3	10	13
Istiblennius edentulus (Forster & Schneider, 1801)	0	1	1	1	1	1	1	0	0	1	1	1	1	1	1	1	1	1	1	1	1	0		8	10	18
Istiblennius flaviumbrinus (Rüppell, 1830)	0	1	1	1	0	0	0	0	0	0	0	0	0	0	0	0	0	0	0	0	0	0		3	0	3
Istiblennius lineatus (Valenciennes, 1836)	0	0	0	0	0	0	0	0	0	0	0	0	0	0	0	0	0	0	1	0	0	0		0	1	1
Istiblennius pox Springer & Williams, 1994	1	0	0	1	1	1	1	1	1	1	0	0	0	0	0	0	0	0	0	0	0	0		8	0	8
Istiblennius rivulatus (Rüppell, 1830)	0	1	1	1	0	0	0	0	0	0	0	0	0	0	0	0	0	0	0	0	0	0		3	0	3
Istiblennius spilotus Springer and Williams, 1994	1	0	0	0	0	0	1	1	0	1	1	0	0	1	1	1	1	1	0	0	1	0		5	6	11
Istiblennius steindachneri (Pfeffer, 1893)	0	0	0	0	0	0	0	0	0	0	1	1	1	0	1	1	1	0	0	0	0	0		1	5	6
Istiblennius unicolor (Rüppell, 1838)	0	1	1	1	1	0	0	0	0	0	0	0	1	0	0	0	0	0	0	0	0	0		4	1	5
Laiphognathus multimaculatus Smith, 1955	0	0	0	0	0	0	0	0	0	0	0	1	0	0	0	0	0	0	0	0	0	1		0	2	2
Meiacanthus mossambicus Smith, 1959 [Meiacanthus sp. 1 ]	1	0	0	0	0	0	0	0	0	1	1	1	1	1	0	1	0	0	0	0	0	0		3	4	7
Meiacanthus nigrolineatus Smith-Vaniz 1969	1	1	1	1	1	0	0	0	0	0	0	0	0	0	0	0	0	0	0	0	0	0		5	0	5
Meiacanthus smithi Klausewitz, 1962	0	0	0	0	0	0	0	0	0	0	0	0	0	0	0	0	0	0	1	1	0	0		0	2	2
Mimoblennius atrocinctus (Regan, 1909)	0	0	0	0	0	0	0	0	0	0	0	0	0	0	0	0	0	0	0	0	0	1		0	1	1
Mimoblennius cas Springer & Spreitzer, 1978	0	0	0	0	0	0	0	0	0	0	0	0	0	1	0	0	0	0	0	0	0	0		0	1	1
Mimoblennius cirrosus Smith-Vaniz & Springer, 1971	1	0	0	1	0	1	1	1	1	0	0	0	0	0	0	0	0	0	0	0	0	0		6	0	6
Mimoblennius lineathorax Fricke, 1999	0	0	0	0	0	0	0	0	0	0	0	0	0	0	0	0	0	1	0	0	0	0		0	1	1
Mimoblennius rusi Springer & Spreitzer, 1978	0	0	0	0	0	0	0	0	0	0	0	0	0	1	0	0	1	0	0	0	0	0		0	2	2
Oman ypsilon Springer, 1985	1	0	0	0	0	1	1	0	1	0	0	0	0	0	0	0	0	0	0	0	0	0		4	0	4
Omobranchus elongatus (Peters, 1855)	0	0	0	0	0	0	1	0	0	0	0	1	1	0	1	1	0	0	1	1	0	1		1	7	8
Omobranchus fasciolatus (Valenciennes, 1836)	1	0	1	1	1	0	1	1	1	0	1	1	1	0	1	1	0	1	0	0	1	0		8	6	14
Omobranchus hikkaduwensis Bath, 1983	0	0	0	0	0	0	0	0	0	0	0	0	0	0	0	0	0	0	0	0	0	1		0	1	1
Omobranchus mekranensis (Regan, 1905)	0	0	0	0	0	0	0	1	1	0	0	0	0	0	0	0	0	0	0	0	1	0		2	1	3
Omobranchus punctatus (Valenciennes, 1836)	0	1	1	1	0	0	0	1	1	0	1	1	1	0	0	1	0	0	1	0	1	1		6	6	12
Omobranchus steinitzi Springer & Gomon, 1975	0	0	0	1	0	0	0	0	0	0	0	0	0	0	0	0	0	0	0	0	0	0		1	0	1
Parablennius cyclops (Rüppell, 1830)	0	1	1	0	0	0	0	0	0	0	0	0	0	0	0	0	0	0	0	0	0	0		2	0	2
Parablennius opercularis (Murray, 1887)	0	0	0	0	0	0	1	1	1	0	0	0	0	0	0	0	0	0	0	0	1	0		3	1	4
Parablennius pilicornis (Cuvier, 1829)	0	0	0	0	1	1	1	0	0	0	0	0	0	0	0	0	0	0	0	0	0	0		3	0	3
Parablennius thysanius (Jordan & Seale, 1907)	0	0	0	0	0	0	1	1	1	0	0	0	0	0	0	0	0	0	0	0	1	1		3	2	5
Parenchelyurus hepburni (Snyder, 1908)	0	0	0	0	0	0	0	0	0	0	0	0	0	0	0	1	1	0	1	1	0	0		0	4	4
Pereulixia kosiensis (Regan, 1908)	0	0	0	0	0	0	1	1	0	0	0	0	1	0	0	0	0	0	0	0	1	0		2	2	4
Petroscirtes ancylodon Rüppell, 1835	0	1	1	1	0	1	1	0	1	0	0	0	0	0	0	0	0	0	0	0	0	0		6	0	6
Petroscirtes breviceps (Valenciennes, 1836)	0	0	0	0	0	0	0	0	0	0	0	0	1	0	0	1	0	0	0	0	0	0		0	2	2
Petroscirtes mitratus Rüppell, 1830	0	1	1	1	1	1	1	0	1	1	1	1	1	1	1	1	1	1	1	1	0	1		9	10	19
Petroscirtes variabilis Cantor, 1849	0	0	0	0	0	0	0	0	0	0	0	0	0	0	0	0	0	0	0	0	0	1		0	1	1
Petroscirtes xestus Jordan & Seale, 1906	0	0	0	0	0	0	0	0	0	0	0	0	0	0	0	0	1	0	1	1	0	0		0	3	3
Plagiotremus phenax Smith-Vaniz, 1976	0	0	0	0	0	0	0	0	0	0	0	0	0	0	0	0	0	0	1	1	0	1		0	3	3
Plagiotremus rhinorhynchos (Bleeker 1852)	1	1	1	1	1	1	1	1	0	1	1	1	1	1	1	1	1	1	1	1	1	1		10	11	21
Plagiotremus tapeinosoma (Bleeker 1857)	1	1	1	1	1	1	0	0	0	1	1	0	1	1	1	1	1	1	1	1	1	1		8	10	18
Plagiotremus townsendi (Regan 1905)	1	1	1	1	1	1	1	1	1	0	0	0	0	0	0	0	0	0	0	0	0	0		9	0	9
Salarias fasciatus (Bloch, 1786)	0	1	1	1	1	1	0	0	1	1	1	0	1	1	1	1	1	1	1	0	1	1		8	9	17
Salarias sinuosus Snyder, 1908	1	0	0	0	0	0	0	0	0	0	0	0	1	1	1	0	0	0	0	0	0	1		1	4	5
Scartella emarginata (Günther, 1861)	1	0	0	0	0	0	1	1	0	1	1	1	1	0	0	0	0	0	0	0	1	0		5	3	8
Stanulus seychellensis Smith 1959	0	0	0	0	0	0	0	0	0	0	0	0	0	0	1	0	1	0	0	1	0	0		0	3	3
Xiphasia matsubarai Okada & Suzuki, 1952	0	0	0	0	0	0	0	0	0	0	0	0	0	0	0	1	1	0	1	0	0	0		0	3	3
Xiphasia setifer Swainson, 1839	0	1	1	1	1	0	0	0	1	1	0	0	0	0	0	1	1	1	0	0	0	0		6	3	9
Blenniidae	30	32	35	33	25	24	29	21	23	20	29	32	31	33	37	44	43	31	33	26	29	28		72	79	104
Alectis ciliaris (Bloch, 1788)	0	1	1	1	1	1	1	1	1	1	1	1	1	1	1	1	1	1	1	0	1	1		10	10	20
Alectis indica (Rüppell, 1830)	1	0	1	1	1	1	1	1	1	1	1	1	1	1	1	1	1	1	0	0	1	1		10	9	19
Alepes djedaba (Forsskål in Niebuhr, 1775)	1	1	1	1	1	1	1	1	1	1	1	1	1	1	1	1	1	1	0	0	1	1		11	9	20
Alepes kleinii (Bloch, 1793)	0	0	0	0	0	0	0	0	1	0	0	0	0	0	0	0	0	0	0	0	1	1		1	2	3
Alepes melanoptera (Swainson, 1839) -	0	0	0	0	0	0	0	0	1	0	0	0	0	0	0	0	0	0	0	0	1	1		1	2	3
Alepes vari (Cuvier, 1833)	0	0	1	1	1	1	1	1	1	1	0	0	0	0	0	0	0	0	0	0	1	1		8	2	10
Atropus atropus (Schneider, 1801)	0	0	0	0	0	0	0	1	0	0	0	0	0	0	0	0	0	0	0	0	1	1		1	2	3
Atule mate (Cuvier, 1833)	0	0	1	1	1	1	1	1	1	1	1	1	1	1	1	1	1	1	0	0	1	1		9	9	18
Carangoides armatus (Rüppell,1830)	0	1	1	1	1	1	0	1	1	1	1	1	1	1	1	1	1	1	0	0	1	1		9	9	18
Carangoides bajad (Forsskål, 1775)	1	1	1	1	1	1	1	1	1	1	0	0	0	0	0	0	0	0	0	0	0	0		10	0	10
Carangoides chrysophrys (Cuvier, 1833)	1	0	1	1	1	1	1	1	1	1	1	1	1	1	1	1	1	1	1	0	1	1		10	10	20
Carangoides coeruleopinnatus (Rüppell, 1830)	0	1	1	1	1	1	1	1	1	1	1	1	1	0	1	1	1	1	1	0	1	1		10	9	19
Carangoides dinema (Bleeker 1851)	0	0	0	0	0	0	0	0	0	0	0	0	0	0	0	1	0	1	0	0	0	0		0	2	2
Carangoides equula (Temminck & Schlegel, 1844)	0	1	0	0	0	1	0	1	0	1	0	0	1	0	0	0	0	0	0	0	0	0		4	1	5
Carangoides ferdau (Forrskal, 1775)	1	1	1	1	1	1	1	1	1	1	1	1	1	1	1	1	1	1	1	0	1	1		11	10	21
Carangoides fulvoguttatus (Forsskål, 1775)	1	1	1	1	1	1	1	1	1	1	1	1	1	1	1	1	1	1	1	1	1	1		11	11	22
Carangoides gymnostethus (Cuvier, 1833)	1	1	1	1	1	0	1	1	1	1	1	1	1	1	1	1	1	1	1	0	1	1		10	10	20
Carangoides hedlandensis (Whitley, 1933)	0	0	0	0	0	0	0	0	0	0	0	0	1	0	1	1	0	1	0	0	0	1		0	5	5
Carangoides malabaricus (Bloch & Schneider, 1801)	0	0	1	1	1	0	1	1	1	1	1	1	1	0	1	1	1	0	0	0	1	1		8	7	15
Carangoides oblongus (Cuvier, 1833)	0	0	0	0	0	0	0	0	0	1	1	1	1	1	1	1	0	1	0	0	0	1		2	7	9
Carangoides orthogrammus (Jordan & Gilbert, 1882)	0	0	0	0	0	0	0	0	0	0	0	1	1	0	1	0	0	1	1	1	0	0		0	6	6
Carangoides plagiotaenia Bleeker, 1857	0	0	1	1	0	0	0	0	0	0	0	0	1	0	1	1	1	0	1	1	0	0		2	6	8
Carangoides praeustus (Anonymous [Bennett], 1830)	0	0	0	0	0	0	0	0	1	0	0	0	0	0	0	0	0	0	0	0	1	1		1	2	3
Carangoides talamparoides Bleeker, 1852	0	0	0	1	1	0	0	1	1	0	0	0	0	0	0	0	0	0	0	0	1	1		4	2	6
Caranx heberi (Bennett, 1830)	1	1	1	0	1	1	1	1	1	1	1	1	1	0	0	1	0	1	1	0	1	1		10	7	17
Caranx ignobilis (Forsskål, 1775)	1	1	1	1	1	1	1	1	1	1	1	1	1	1	1	1	1	1	1	1	1	1		11	11	22
Caranx lugubris Poey, 1860	1	0	0	0	0	0	1	0	0	0	0	0	1	1	1	0	1	1	1	1	1	0		2	8	10
Caranx melampygus Cuvier, 1833	1	1	1	1	1	1	1	0	1	1	1	1	1	1	1	1	1	1	1	1	1	1		10	11	21
Caranx papuensis Alleyne & MacLeay, 1877	0	0	0	0	0	0	0	0	0	0	0	1	1	1	1	1	1	1	0	0	0	1		0	8	8
Caranx sexfasciatus Quoy & Gaimard, 1825	1	1	1	1	1	1	1	1	1	1	1	1	1	1	1	1	1	1	1	1	1	1		11	11	22
Caranx tille Cuvier, 1833	0	0	0	0	0	0	0	0	0	0	0	0	0	0	0	1	0	0	0	0	0	1		0	2	2
Decapterus kurroides Bleeker, 1855	0	1	0	0	1	1	1	0	0	1	1	1	1	0	0	1	0	1	0	0	0	0		6	4	10
Decapterus macarellus Cuvier, 1833	0	1	1	1	0	1	1	0	1	1	0	1	1	0	1	0	1	1	1	0	1	1		7	8	15
Decapterus macrosoma Bleeker, 1851	0	1	1	1	1	1	1	1	1	1	1	1	1	0	0	1	1	0	1	0	1	1		10	7	17
Decapterus russelli (Rüppell, 1830)	1	1	1	1	1	1	1	1	1	1	1	1	1	1	1	1	1	1	0	0	1	1		11	9	20
Decapterus tabl Berry, 1968	0	0	0	0	0	0	0	0	0	0	0	0	1	0	0	1	0	0	0	0	1	0		0	3	3
Elegatis bipinnulatus (Quoy & Gaimard, 1825)	1	1	1	1	1	1	1	1	1	1	1	1	1	1	1	1	1	1	1	1	1	1		11	11	22
Gnathanodon speciosus (Forsskål, 1775)	1	1	1	1	1	1	1	1	1	1	1	1	1	1	1	1	1	1	1	1	1	1		11	11	22
Megalaspis cordyla (Linnaeus, 1758)	0	0	1	1	1	1	1	1	1	1	1	1	1	1	1	1	1	1	1	0	1	1		9	10	19
Naucrates ductor (Linnaeus, 1758)	0	1	1	1	1	1	1	1	1	1	1	1	1	1	1	1	1	1	1	1	1	1		10	11	21
Parastromateus niger (Bloch 1795)	1	0	0	1	1	0	1	0	1	1	1	1	1	1	1	1	1	1	0	0	1	1		7	9	16
Scomberoides commersonianus Lacepède, 1801	1	1	1	1	1	1	1	1	1	1	1	1	1	0	1	1	1	1	0	0	1	1		11	8	19
Scomberoides lysan (Forsskål, 1775)	1	1	1	1	1	1	1	1	1	1	1	1	1	1	1	1	1	1	1	1	1	1		11	11	22
Scomberoides tala (Cuvier, 1832)	0	0	0	0	0	0	0	0	0	0	0	0	0	0	0	0	0	0	0	0	0	1		0	1	1
Scomberoides tol (Cuvier, 1832)	1	0	1	1	1	0	1	1	1	1	1	1	1	1	1	1	1	1	0	0	1	1		9	9	18
Selar crumenophthalmus (Bloch, 1793)	1	1	1	1	1	1	1	1	1	1	1	1	1	1	1	1	1	1	1	1	1	1		11	11	22
Selaroides leptolepis (Cuvier, 1833)	0	0	0	0	0	1	1	1	1	0	0	0	0	0	0	0	0	0	0	0	1	1		4	2	6
Seriola dumerili (Risso, 1810)	1	1	1	1	1	1	1	1	1	0	0	0	1	0	0	1	1	1	0	0	0	0		9	4	13
Seriola rivoliana Valenciennes, 1833	1	0	0	0	1	1	1	1	0	1	1	1	1	0	0	0	1	1	1	1	1	1		7	8	15
Seriolina nigrofasciata (Rüppell, 1829)	0	1	1	1	1	1	1	1	1	1	1	1	1	1	1	1	1	1	0	0	1	1		10	9	19
Trachinotus africanus Smith, 1967	1	0	0	0	0	0	1	1	0	1	0	1	1	0	0	0	0	0	0	0	1	0		4	3	7
Trachinotus baillonii (Lacepède, 1801)	1	1	1	1	1	1	1	1	1	1	1	1	1	1	1	1	1	1	1	1	1	1		11	11	22
Trachinotus blochii (Lacepède, 1801)	1	1	1	1	1	1	1	1	1	1	1	1	1	1	1	1	1	1	1	1	1	1		11	11	22
Trachinotus botla (Shaw, 1803)	1	0	0	0	1	1	1	1	0	1	1	1	1	0	0	1	0	0	0	0	1	1		7	5	12
Trachinotus mookalee Cuvier, 1832 [GoA]	0	0	0	0	0	1	1	1	1	0	0	0	0	0	0	0	0	0	0	0	1	1		4	2	6
Trachurus delagoa Nekrasov, 1970	0	0	0	0	0	0	0	0	0	0	0	0	1	0	0	1	0	0	0	0	0	0		0	2	2
Trachurus indicus Nekrasov, 1966	0	1	1	1	1	1	1	1	1	1	1	0	0	0	1	0	0	0	0	0	1	0		10	2	12
Ulua mentalis (Cuvier, 1833)	0	1	1	1	1	1	1	1	1	1	1	1	0	0	1	1	0	0	1	0	0	1		10	5	15
Uraspis helvola Forster, 1801	1	0	1	1	1	0	1	1	1	1	0	0	0	0	0	0	0	0	1	0	1	1		8	3	11
Uraspis uraspis (Günther, 1860)	0	0	0	0	0	0	0	0	0	0	0	0	0	0	0	0	0	1	0	0	1	1		0	3	3
Carangidae	27	29	36	37	39	37	42	41	42	41	35	38	44	27	36	41	34	38	26	15	46	48		51	59	60
Diagramma centurio Cuvier, 1830	0	0	0	0	0	0	0	0	0	0	0	0	0	1	1	1	0	0	0	0	0	0		0	3	3
Diagramma pictum (Thunberg 1792)	1	1	1	1	1	1	1	1	1	1	1	1	1	1	1	1	1	1	1	0	1	1		11	10	21
Diagramma punctatum Cuvier, 1830	1	1	1	1	1	1	0	0	0	0	0	1	0	0	0	1	0	0	0	0	0	0		6	2	8
Plectorhinchus albovittatus (Rüppell, 1838)	0	0	1	1	1	0	0	0	0	0	0	0	1	0	1	0	0	0	1	0	1	0		3	4	7
Plectorhinchus ceylonensis (Smith, 1956)	0	0	0	0	0	0	0	0	0	0	0	0	0	0	0	0	0	0	0	0	0	1		0	1	1
Plectorhinchus chaetodonoides Lacepède, 1801	0	0	0	0	0	0	0	0	0	0	0	0	0	1	0	0	1	0	1	0	0	0		0	3	3
Plectorhinchus chubbi (Regan, 1919)	1	0	0	0	0	0	0	0	0	1	1	1	1	0	0	1	0	0	0	0	1	0		3	4	7
Plectorhinchus flavomaculatus (Cuvier 1830)	1	0	1	1	1	1	1	1	1	1	1	1	1	0	1	1	1	0	0	0	0	0		10	5	15
Plectorhinchus gaterinus (Forsskål, 1775)	1	1	1	1	1	1	1	1	1	1	1	1	1	1	0	1	1	1	0	0	0	1		11	7	18
Plectorhinchus gibbosus (Lacepède 1802)	1	0	1	1	1	1	1	1	1	1	0	1	1	1	1	1	0	1	1	0	1	0		9	8	17
Plectorhinchus griseus (Cuvier, 1830)	0	0	0	0	0	0	0	0	0	0	0	0	0	0	1	1	0	0	0	0	1	0		0	3	3
Plectorhinchus makranensis Damadi, Moghaddam, Ghassemzadeh & Ghanbarifardi, 2020	0	0	0	0	0	0	0	1	1	0	0	0	0	0	0	0	0	0	0	0	0	0		2	0	2
Plectorhinchus paulayi Steindachner, 1895	0	0	0	0	0	0	0	0	0	1	1	0	0	0	1	1	1	0	0	0	0	0		2	3	5
Plectorhinchus pictus (Tortonese 1936)	1	0	0	1	1	0	1	1	1	1	1	0	0	0	0	0	0	0	0	0	1	1		8	2	10
Plectorhinchus picus (Cuvier 1830)	1	0	0	0	0	0	0	0	0	1	1	0	0	0	1	0	1	1	1	0	1	1		3	6	9
Plectorhinchus plagiodesmus Fowler, 1935	0	0	0	0	0	0	0	0	0	0	0	0	0	0	0	1	0	0	0	0	0	0		0	1	1
Plectorhinchus playfairi (Cuvier 1830)	1	0	0	0	1	1	1	0	1	1	1	1	1	0	1	1	0	0	0	0	0	0		7	4	11
Plectorhinchus schotaf (Forsskål 1775)	1	1	1	1	1	1	1	1	1	1	1	1	1	0	1	1	1	0	0	0	1	1		11	7	18
Plectorhinchus sordidus (Klunzinger 1870)	1	0	1	1	0	1	1	1	1	1	1	1	1	0	1	1	1	1	0	0	0	0		9	6	15
Plectorhinchus vittatus (Linnaeus, 1758)	0	0	0	0	0	0	0	0	0	1	1	1	1	1	1	1	1	1	1	1	1	1		2	11	13
Pomadasys aheneus McKay & Randall, 1995 [GoA]	0	0	0	0	0	1	1	1	1	0	0	0	0	0	0	0	0	0	0	0	0	0		4	0	4
Pomadasys argenteus (Forsskål 1775)	1	0	1	1	1	0	1	1	1	1	0	0	1	0	0	1	0	0	0	0	1	1		8	4	12
Pomadasys argyreus (Valenciennes, 1833)	0	0	0	0	0	0	0	0	0	0	0	0	0	0	0	0	0	0	0	0	1	1		0	2	2
Pomadasys commersonnii (Lacepède, 1801)	1	0	0	0	0	1	1	1	1	1	1	1	1	0	1	1	0	0	0	0	1	1		7	6	13
Pomadasys furcatus (Bloch & Schneider, 1801)	0	0	0	0	0	0	0	0	0	1	1	0	1	0	1	1	1	1	0	0	1	0		2	6	8
Pomadasys kaakan (Cuvier, 1830)	1	0	0	1	1	1	1	1	1	1	1	1	1	1	1	1	0	0	0	0	1	0		9	6	15
Pomadasys laurentino (Smith, 1953)	0	0	0	0	0	0	0	0	0	0	0	0	1	0	0	0	0	0	0	0	0	0		0	1	1
Pomadasys maculatus (Bloch, 1793)	0	0	0	1	1	1	1	1	1	1	1	1	1	0	1	1	1	0	0	0	1	0		8	6	14
Pomadasys multimaculatus Playfair, 1867	0	0	0	0	1	0	0	0	0	1	1	1	1	1	0	1	0	1	0	0	1	0		3	6	9
Pomadasys olivaceus (Day, 1875)	0	0	0	0	0	1	1	1	1	1	1	0	1	0	0	1	0	0	0	0	1	1		6	4	10
Pomadasys punctulatus (Rüppell, 1838)	1	0	0	1	1	1	1	1	1	0	0	0	0	0	0	0	0	0	0	0	0	0		7	0	7
Pomadasys stridens (Forsskål, 1775)	1	1	1	1	0	1	1	1	1	1	0	1	1	0	0	1	0	0	0	0	1	0		9	4	13
Pomadasys taeniatus McKay & Randall 1995	1	0	0	0	0	1	1	0	0	0	0	0	0	0	0	0	0	0	0	0	0	0		3	0	3
Haemulidae	17	5	10	14	14	16	17	16	17	20	17	15	19	8	16	22	11	8	6	1	18	11		26	29	33
Myripristis adusta Bleeker, 1853	0	0	0	0	0	0	0	0	0	0	0	1	0	0	1	1	0	1	1	1	0	0		0	6	6
Myripristis berndti Jordan & Evermann, 1903	0	0	0	0	0	0	0	0	0	1	0	0	1	1	1	1	1	1	1	1	0	0		1	8	9
Myripristis botche Cuvier, 1829	0	0	0	0	0	0	0	0	0	0	0	0	0	0	1	1	1	1	1	0	0	1		0	6	6
Myripristis aff. hexagona (Lacepède, 1802) [n.sp.]	1	0	0	0	0	0	0	0	0	0	0	0	1	0	1	1	1	1	1	0	0	0		1	6	7
Myripristis hexagona (Lacepède, 1802)	0	0	0	0	0	0	0	0	0	0	0	1	0	0	0	1	0	0	0	0	1	0		0	3	3
Myripristis chryseres Jordan & Evermann, 1903	0	1	0	0	0	0	0	0	0	0	0	0	0	0	0	0	1	1	0	0	0	1		1	3	4
Myripristis kuntee Valenciennes, 1831	0	0	0	0	0	0	0	0	0	0	0	0	0	1	1	1	1	1	1	1	0	0		0	7	7
Myripristis murdjan (Forsskål 1775)	1	1	1	1	1	1	0	0	0	1	1	1	1	1	1	1	1	1	1	1	1	1		8	11	19
Myripristis pralinia Cuvier, 1829	0	0	0	0	0	0	0	0	0	0	1	0	1	1	1	1	1	1	1	1	0	0		1	8	9
Myripristis seychellensis Cuvier, 1829	0	0	0	0	0	0	0	0	0	0	0	0	0	1	1	1	1	1	0	0	0	0		0	5	5
Myripristis violacea Bleeker, 1851	0	0	0	0	0	0	0	0	0	0	0	0	0	0	1	1	0	1	1	1	0	0		0	5	5
Myripristis vittata Valenciennes 1831	0	0	0	0	0	0	0	0	0	0	0	0	0	0	1	1	1	1	1	1	0	0		0	6	6
Myripristis xanthacra Randall & Guézé, 1981	0	0	1	1	1	0	0	0	0	0	0	0	0	0	0	0	0	0	0	0	0	0		3	0	3
Neoniphon argenteus (Valenciennes, 1831)	0	0	0	0	0	0	0	0	0	0	0	0	0	0	1	0	1	0	1	1	0	0		0	4	4
Neoniphon aurolineatus (Liénard, 1839)	0	0	0	0	0	0	0	0	0	0	0	0	0	1	0	1	1	1	1	0	0	0		0	5	5
Neoniphon opercularis (Valenciennes, 1831)	0	0	0	0	0	0	0	0	0	0	0	0	0	1	0	1	1	1	1	1	0	0		0	6	6
Neoniphon sammara (Forsskål 1775)	1	1	1	1	1	1	0	0	0	1	0	1	1	1	1	1	1	1	1	1	1	1		7	11	18
Ostichthys acanthorhinus Randall, Shimizu & Yamakawa 1982	0	1	1	0	0	0	0	1	0	0	0	0	0	0	0	0	0	0	0	0	0	0		3	0	3
Ostichthys archiepiscopus (Valenciennes, 1862)	0	0	0	0	0	0	0	0	0	0	0	0	0	0	0	0	1	1	0	0	0	0		0	2	2
Ostichthys delta Randall, Shimizu & Yamakawa, 1982	0	0	0	0	0	0	0	0	0	0	0	0	0	1	0	0	0	1	0	0	0	0		0	2	2
Ostichthys kaianus (Günther, 1880)	0	0	0	0	0	0	0	0	0	0	0	0	0	1	0	0	0	1	0	0	0	0		0	2	2
Ostichthys sufensis Golani, 1984	0	1	0	0	0	0	0	0	0	0	0	0	0	0	0	0	0	0	0	0	0	0		1	0	1
Plectrypops lima (Valenciennes, 1831)	0	0	0	0	0	0	0	0	0	0	1	0	0	1	1	1	1	1	0	1	0	0		1	6	7
Sargocentron caudimaculatum (Rüppell, 1838)	1	1	1	1	1	1	0	0	0	1	1	1	1	1	1	1	1	1	1	1	1	1		8	11	19
Sargocentron aff. macrosquamis Golani, 1984 [n.sp.]	0	1	1	0	0	0	0	0	0	0	0	0	0	0	0	0	0	0	0	0	0	0		2	0	2
Sargocentron macrosquamis Golani, 1984	0	0	0	0	0	0	0	0	0	1	1	1	1	1	1	0	1	1	1	1	0	0		2	8	10
Sargocentron diadema (Lacepède 1802)	1	1	1	1	1	1	0	0	0	1	1	1	1	1	1	1	1	1	1	1	1	1		8	11	19
Sargocentron inaequalis Randall & Heemstra, 1985	0	0	0	0	0	0	0	0	0	0	0	0	0	1	1	0	0	1	0	1	1	0		0	5	5
Sargocentron ittodai (Jordan & Fowler, 1902)	0	1	0	1	0	0	0	0	0	0	0	0	1	1	1	0	1	1	1	0	1	0		2	7	9
Sargocentron marisrubri Randall, Golani & Diamant, 1989	0	1	1	0	0	0	0	0	0	0	0	0	0	0	0	0	0	0	0	0	0	0		2	0	2
Sargocentron melanospilos (Bleeker, 1858)	0	0	0	0	0	0	0	0	0	0	0	0	0	1	1	1	0	1	1	0	0	0		0	5	5
Sargocentron microstoma (Günther, 1859)	0	0	0	0	0	0	0	0	0	0	0	0	0	0	1	1	0	0	1	1	0	0		0	4	4
Sargocentron praslin (Lacepède, 1802)	0	0	0	0	0	0	0	0	0	1	1	0	1	1	1	1	1	1	0	0	0	0		2	6	8
Sargocentron punctatissimum (Cuvier, 1829)	0	1	1	0	0	0	0	0	0	1	0	0	1	1	1	1	1	1	1	1	1	1		3	10	13
Sargocentron rubrum (Forsskål in Niebuhr, 1775)	0	1	1	1	1	1	1	0	0	1	1	1	1	0	0	0	1	0	0	0	1	1		8	5	13
Sargocentron seychellense (Smith & Smith 1963)	1	0	0	0	1	1	0	0	0	0	0	0	0	1	1	1	1	1	0	1	0	0		3	6	9
Sargocentron spiniferum (Forsskål 1775)	1	1	1	0	1	1	0	0	0	1	0	1	1	1	1	1	1	1	1	1	1	1		6	11	17
Sargocentron tiere (Cuvier, 1829)	0	0	0	0	0	0	0	0	0	0	0	0	0	0	1	1	1	1	1	1	0	0		0	6	6
Sargocentron tiereoides (Bleeker, 1853)	0	0	0	0	0	0	0	0	0	0	0	0	0	1	0	0	0	1	1	1	0	0		0	4	4
Sargocentron violaceum (Bleeker, 1853)	0	0	0	0	0	0	0	0	0	0	1	0	0	1	1	1	1	0	1	1	1	0		1	7	8
Holocentridae	7	13	11	7	8	7	1	1	0	10	9	9	13	23	26	25	26	30	24	22	11	9		22	35	40
Gnathodentex aureolineatus (Lacepède, 1802)	0	0	0	0	0	0	0	0	0	1	1	1	1	1	1	1	1	1	1	1	1	1		2	11	13
Gymnocranius elongatus Senta, 1973	1	0	0	1	0	0	0	0	0	1	1	1	1	1	1	1	0	0	1	0	1	1		4	8	12
Gymnocranius grandoculis (Valenciennes 1830)	1	1	1	1	1	0	1	0	1	1	1	1	1	1	1	1	1	1	1	1	1	1		9	11	20
Gymnocranius griseus (Temminck & Schlegel, 1843)	0	0	0	0	0	0	0	0	0	0	0	0	0	0	0	0	0	0	0	1	1	1		0	3	3
Gymnocranius microdon (Bleeker, 1851)	0	0	0	0	0	0	0	0	0	0	0	0	1	0	1	0	0	0	1	0	0	0		0	3	3
Gymnocranius sp. D [n.sp.]	0	0	0	0	0	0	0	0	0	0	0	0	0	0	0	0	0	1	0	0	0	0		0	1	1
Gymnocranius sp. F [n.sp.]	1	0	0	0	1	0	0	0	0	0	1	0	0	0	0	0	0	0	0	0	0	0		3	0	3
Gymnocranius sp. H [n.sp.]	0	0	0	0	0	0	0	0	0	0	0	0	0	0	1	0	0	0	0	0	0	0		0	1	1
Lethrinus borbonicus Valenciennes, 1830	1	1	1	1	1	1	1	1	1	1	1	1	1	1	1	1	1	1	0	0	1	0		11	8	19
Lethrinus conchyliatus (Smith, 1959)	0	0	0	0	0	0	0	0	0	0	0	0	0	0	0	1	0	0	1	1	0	0		0	3	3
Lethrinus crocineus Smith, 1959	1	0	0	0	0	0	0	0	0	0	0	1	1	1	1	0	0	1	0	0	0	1		1	6	7
Lethrinus erythracanthus Valenciennes, 1830	0	0	0	0	1	0	1	1	1	1	1	1	1	1	1	1	1	0	1	1	1	0		6	9	15
Lethrinus erythropterus Valenciennes, 1830	0	0	0	0	0	0	0	0	0	0	0	0	0	0	0	1	1	0	0	1	0	0		0	3	3
Lethrinus harak (Forsskål, 1775)	1	1	1	1	1	1	1	0	1	1	1	1	1	1	1	1	1	1	1	1	1	1		10	11	21
Lethrinus lentjan (Lacepède, 1802)	1	1	1	1	1	1	1	1	1	1	1	1	1	1	1	1	1	0	1	1	1	1		11	10	21
Lethrinus mahsena (Forsskål, 1775)	1	1	1	1	1	1	1	1	1	1	1	1	1	1	1	1	1	1	1	1	1	1		11	11	22
Lethrinus microdon Valenciennes, 1830	1	1	1	1	1	1	1	1	1	1	1	1	1	1	1	1	1	1	1	1	1	1		11	11	22
Lethrinus nebulosus (Forsskål, 1775)	1	1	1	1	1	1	1	1	1	1	1	1	1	1	1	1	1	1	1	1	1	1		11	11	22
Lethrinus obsoletus (Forsskål 1775)	1	1	1	1	1	1	1	0	1	1	1	1	1	1	1	1	0	0	1	1	1	1		10	9	19
Lethrinus olivaceus Valenciennes 1830	1	1	1	1	1	0	1	0	1	1	1	1	1	1	1	1	1	1	1	1	1	1		9	11	20
Lethrinus reticulatus Valenciennes, 1830	0	0	0	0	0	0	0	0	0	0	0	0	0	0	0	0	0	0	0	1	0	0		0	1	1
Lethrinus rubrioperculatus Sato, 1978	0	0	0	0	0	0	0	0	0	1	1	1	1	1	1	1	1	1	1	1	1	1		2	11	13
Lethrinus semicinctus Valenciennes, 1830	0	0	0	0	0	0	0	0	0	0	0	0	0	0	0	0	0	0	0	0	1	1		0	2	2
Lethrinus variegatus Valenciennes 1830	1	1	1	1	1	0	1	0	1	1	1	1	1	1	1	1	1	1	0	1	1	1		9	10	19
Lethrinus xanthochilus Klunzinger 1870	0	1	1	1	1	0	1	0	0	0	0	0	1	1	1	1	1	1	1	1	1	1		5	10	15
Monotaxis grandoculis (Forsskål 1775)	1	1	1	1	1	1	0	0	1	1	1	1	1	1	1	1	1	1	1	1	1	1		9	11	20
Monotaxis heterodon (Bleeker, 1854)	0	0	0	0	0	0	0	0	0	0	0	0	0	0	1	0	1	0	1	0	0	0		0	3	3
Wattsia mossambica (Smith, 1957)	1	0	0	0	0	0	0	0	0	0	0	1	1	0	1	0	0	0	1	0	1	1		1	6	7
Lethrinidae	15	12	12	13	14	8	12	6	12	15	16	17	19	17	21	18	16	14	18	18	19	18		19	27	28
Aphareus furca (Lacepède, 1801)	1	1	1	1	1	1	1	0	0	1	1	1	1	1	1	1	1	1	1	1	1	1		9	11	20
Aphareus rutilans Cuvier, 1830	1	1	1	1	1	1	1	1	0	1	1	1	1	1	1	1	1	1	1	1	1	1		10	11	21
Aprion virescens Valenciennes 1830	1	1	1	1	1	1	1	1	0	1	1	1	1	1	1	1	1	1	1	1	1	1		10	11	21
Etelis carbunculus Cuvier, 1828	0	0	0	0	1	0	0	0	0	1	1	1	1	1	1	1	1	1	0	1	1	0		3	9	12
Etelis coruscans Valenciennes, 1862	1	0	0	0	0	0	0	0	0	1	1	1	1	1	1	1	1	1	1	1	1	0		3	10	13
Etelis radiosus Anderson, 1981	0	0	0	0	0	1	0	0	0	0	0	0	0	0	0	0	0	1	0	0	0	1		1	2	3
Lipocheilus carnolabrum (Chan, 1970)	0	0	0	0	1	1	0	1	0	0	0	0	0	0	0	0	0	0	1	0	1	1		3	3	6
Lutjanus argentimaculatus (Forsskål, 1775)	1	1	1	1	1	1	1	1	1	1	1	1	1	1	1	1	1	1	1	0	1	1		11	10	21
Lutjanus bengalensis (Bloch, 1790)	0	0	0	0	0	0	0	0	0	0	1	1	1	0	1	1	1	1	0	0	1	1		1	8	9
Lutjanus biguttatus (Valenciennes, 1830)	0	0	0	0	0	0	0	0	0	0	0	0	0	0	0	0	0	0	1	0	0	0		0	1	1
Lutjanus bohar (Forsskål, 1775)	1	1	1	1	1	1	1	0	0	1	1	1	1	1	1	1	1	1	1	1	1	1		9	11	20
Lutjanus coeruleolineatus (Rüppell 1838)	1	0	1	1	1	1	1	1	1	1	0	0	0	0	0	0	0	0	0	0	0	0		9	0	9
Lutjanus decussatus (Cuvier, 1828)	0	0	0	0	0	0	0	0	0	0	0	0	0	0	0	0	0	0	1	0	0	1		0	2	2
Lutjanus ehrenbergii (Peters, 1869)	1	1	1	1	1	1	1	1	1	1	1	1	1	1	1	1	0	0	1	0	1	1		11	8	19
Lutjanus erythropterus Bloch, 1790	0	0	0	0	0	0	0	1	0	0	0	0	0	0	0	0	0	0	0	0	1	1		1	2	3
Lutjanus fulviflamma (Forsskål, 1775)	1	1	1	1	1	1	1	1	1	1	1	1	1	1	1	1	1	1	0	0	1	1		11	9	20
Lutjanus fulvus (Forster, 1801)	1	0	0	0	1	1	1	0	1	1	1	1	1	1	1	1	1	1	1	1	1	1		7	11	18
Lutjanus gibbus (Forsskål 1775)	1	1	1	1	1	1	1	0	1	1	1	1	1	1	1	1	1	1	1	1	1	1		10	11	21
Lutjanus guilcheri Fourmanoir, 1959	0	0	0	0	0	0	0	0	0	0	0	0	0	0	0	1	0	0	1	0	1	1		0	4	4
Lutjanus indicus Allen, White & Erdmann 2013	1	0	1	1	1	1	1	1	1	1	1	1	1	1	1	1	1	1	0	0	1	1		10	9	19
Lutjanus johnii (Bloch, 1792)	0	0	0	0	1	0	1	1	1	1	1	1	1	1	1	1	1	1	0	0	1	1		6	9	15
Lutjanus kasmira (Forsskål 1775)	1	1	1	1	1	1	1	0	1	1	1	1	1	1	1	1	1	1	1	1	1	1		10	11	21
Lutjanus lemniscatus (Valenciennes, 1828)	0	0	0	0	0	0	0	0	0	0	0	0	0	0	0	0	0	0	0	0	1	1		0	2	2
Lutjanus lunulatus (Park 1797)	1	0	0	0	1	0	0	1	0	0	0	1	0	0	0	0	0	0	0	0	1	1		3	3	6
Lutjanus lutjanus Bloch 1790	1	1	1	1	1	0	1	1	1	1	1	1	1	1	1	1	1	0	0	0	1	1		10	8	18
Lutjanus madras (Valenciennes, 1831)	0	0	0	0	1	0	1	0	0	0	0	0	0	0	1	0	0	0	1	0	1	1		2	4	6
Lutjanus malabaricus (Bloch & Schneider, 1801)	1	0	0	0	1	0	1	1	1	0	0	1	0	0	0	1	0	0	0	0	1	1		5	4	9
Lutjanus monostigma (Cuvier 1828)	1	1	1	1	1	1	1	1	1	1	1	1	1	1	1	1	1	1	1	1	1	1		11	11	22
Lutjanus notatus (Cuvier, 1828)	0	0	0	0	0	0	0	0	0	0	0	0	0	1	0	1	1	1	0	0	0	0		0	4	4
Lutjanus octolineatus (Cuvier, 1828)	0	0	0	0	0	0	0	0	0	0	0	1	1	0	1	1	1	1	1	1	0	0		0	8	8
Lutjanus quinquelineatus (Bloch 1790)	1	0	0	0	0	1	1	1	1	0	0	0	0	0	0	0	0	0	0	0	1	1		5	2	7
Lutjanus rivulatus (Cuvier 1828)	1	1	1	1	1	1	1	1	1	1	1	1	1	1	1	1	1	1	1	1	1	1		11	11	22
Lutjanus rufolineatus (Valenciennes, 1830)	0	0	0	0	0	0	0	0	0	0	0	0	0	0	0	0	0	0	1	0	0	0		0	1	1
Lutjanus sanguineus (Cuvier, 1828)	1	1	1	1	1	1	1	1	1	1	1	1	1	1	1	1	1	0	0	0	1	0		11	7	18
Lutjanus sapphirolineatus Iwatsuki, Al-Mamry & Heemstra 2016	1	0	0	0	0	1	1	1	1	1	0	0	0	0	0	0	0	0	0	0	0	0		6	0	6
Lutjanus sebae (Cuvier 1816)	1	0	1	1	1	0	1	1	0	1	1	1	1	1	1	1	1	1	1	1	1	1		8	11	19
Lutjanus timoriensis (Quoy & Gaimard, 1824)	0	0	0	0	0	0	0	0	0	0	0	0	0	0	0	0	0	0	1	0	0	0		0	1	1
Lutjanus vitta (Quoy & Gaimard 1824)	0	0	0	0	0	0	0	0	0	0	0	1	1	0	1	0	0	0	0	0	1	1		0	5	5
Lutjanus xanthopinnis Iwatsuki, Tanaka & Allen, 2015	0	0	0	0	0	0	0	0	0	0	0	0	0	0	0	0	0	0	0	0	0	1		0	1	1
Macolor macularis Fowler, 1931	0	0	0	0	0	0	0	0	0	0	0	0	0	0	0	0	0	0	1	1	0	0		0	2	2
Macolor niger (Forsskål 1775)	1	1	1	1	1	0	1	0	0	1	1	1	1	1	1	1	1	1	1	1	1	1		8	11	19
Paracaesio sordida Abe & Shinohara, 1962	0	1	1	1	0	0	1	0	0	0	0	1	0	0	0	0	0	0	1	1	0	1		4	4	8
Paracaesio xanthura (Bleeker, 1869)	0	0	0	0	0	0	0	0	0	0	0	0	1	1	1	1	1	1	1	1	1	1		0	10	10
Pinjalo lewisi Randall, Allen & Anderson, 1987	0	0	0	0	0	0	0	0	0	0	0	0	0	0	0	0	0	0	1	0	0	0		0	1	1
Pinjalo pinjalo (Bleeker, 1850)	0	0	0	0	1	0	1	1	1	1	1	1	1	0	0	0	0	0	0	0	1	1		6	4	10
Pristipomoides argyrogrammicus (Valenciennes, 1832)	0	0	0	0	0	0	0	0	0	0	0	0	0	0	1	1	1	0	0	0	0	0		0	3	3
Pristipomoides auricilla (Jordan, Evermann & Tanaka, 1927)	0	0	0	0	0	0	0	0	0	0	0	0	0	1	0	0	1	1	1	1	0	0		0	5	5
Pristipomoides filamentosus (Valenciennes 1830)	1	1	1	1	1	0	1	1	1	1	1	1	1	1	1	1	1	1	1	1	1	1		10	11	21
Pristipomoides multidens (Day, 1871)	0	1	1	1	1	1	1	1	1	1	1	1	1	0	0	0	0	1	1	1	1	1		10	7	17
Pristipomoides sieboldii (Bleeker, 1854)	0	1	1	1	1	1	1	1	0	1	1	1	1	1	1	1	1	1	1	0	1	0		9	9	18
Pristipomoides zonatus (Valenciennes, 1830)	0	0	0	0	0	0	0	0	0	0	0	0	1	1	1	1	1	0	1	1	1	0		0	8	8
Lutjanidae	24	18	21	21	28	21	28	23	19	26	25	30	29	26	29	30	28	26	31	21	36	35		35	49	51
Mulloidichthys ayliffe Uiblein, 2011	1	0	0	0	0	1	1	0	0	0	1	1	0	0	1	0	0	0	0	0	0	1		4	3	7
Mulloidichthys flavolineatus (Lacepède, 1801)	1	1	1	1	1	1	1	1	1	1	1	1	1	0	1	0	1	1	1	1	1	1		11	9	20
Mulloidichthys pfluegeri (Steindachner, 1900)	0	0	0	0	0	0	0	0	0	0	0	0	0	0	0	0	0	1	0	0	0	0		0	1	1
Mulloidichthys vanicolensis (Valenciennes, 1831)	1	1	1	1	1	1	1	1	1	1	0	1	1	0	1	0	1	1	1	1	0	0		10	7	17
Parupeneus angulatus Randall & Heemstra, 2009	0	0	0	0	0	0	0	0	0	0	0	0	0	0	1	0	0	0	0	0	0	0		0	1	1
Parupeneus barberinus (Lacepède, 1801)	1	0	0	0	0	1	1	0	0	1	1	1	1	1	1	1	1	1	1	1	1	1		5	11	16
Parupeneus ciliatus (Lacepède, 1802)	0	0	0	0	0	0	0	0	0	0	0	1	0	0	1	0	1	1	0	0	0	0		0	4	4
Parupeneus cyclostomus (Lacepède, 1801)	1	1	1	1	1	1	1	1	1	1	0	1	1	0	1	1	1	1	1	1	1	1		10	10	20
Parupeneus diagonalis Randall, 2004	0	0	0	0	0	0	0	0	0	0	0	0	0	0	0	0	1	1	0	0	0	0		0	2	2
Parupeneus forrskali (Fourmanoir & Guézé, 1976)	1	1	1	1	1	1	0	0	0	1	0	0	0	0	0	0	0	0	0	0	0	0		7	0	7
Parupeneus fraserorum Randall & King, 2009	0	0	0	0	0	0	0	0	0	0	0	0	1	0	0	1	0	0	0	0	0	0		0	2	2
Parupeneus heptacanthus (Lacepède, 1801)	0	1	1	1	0	1	1	1	1	1	1	1	1	0	1	1	1	1	0	1	1	1		9	9	18
Parupeneus indicus (Shaw 1803)	1	0	0	0	0	1	1	0	0	1	1	1	1	0	1	1	1	1	1	1	1	1		5	10	15
Parupeneus macronemus (Lacepède, 1801)	1	1	1	1	0	1	1	1	0	1	1	1	1	1	1	1	1	1	1	1	1	1		9	11	20
Parupeneus margaritatus Randall & Guézé, 1984	0	0	0	0	0	1	1	1	1	0	0	0	0	0	0	0	0	0	0	0	1	0		4	1	5
Parupeneus minys Randall & Heemstra, 2009	0	0	0	0	0	0	0	0	0	0	0	0	1	0	1	0	0	0	0	0	0	0		0	2	2
Parupeneus nansen Randall & Heemstra, 2009	0	0	0	0	0	0	0	0	0	1	0	1	1	0	0	0	0	0	0	0	0	0		1	2	3
Parupeneus pleurostigma (Bennett 1831)	1	0	0	0	0	1	1	1	0	1	0	1	1	0	1	1	1	1	1	1	1	0		5	9	14
Parupeneus posteli Fourmanoir & Guézé, 1967	0	0	0	0	0	0	0	0	0	0	0	0	0	0	0	0	0	1	0	0	0	0		0	1	1
Parupeneus rubescens (Lacepède, 1801)	1	1	1	1	0	0	1	1	0	1	1	1	1	0	0	1	1	1	0	0	0	0		8	5	13
Parupeneus seychellensis (Smith & Smith, 1963)	0	0	0	0	0	0	0	0	0	0	0	0	0	0	1	0	0	0	0	0	0	0		0	1	1
Parupeneus trifasciatus [bifasciatus] (Lacepède 1801)	1	0	0	0	0	1	1	0	0	1	1	1	1	1	1	1	1	1	1	1	1	1		5	11	16
Upeneus davidaromi Golani, 2001	0	1	0	0	0	0	0	0	0	0	0	0	0	0	0	0	0	0	0	0	0	0		1	0	1
Upeneus doriae (Günther, 1869)	0	0	0	0	0	0	0	1	1	0	0	0	0	0	0	0	0	0	0	0	0	0		2	0	2
Upeneus floros Uiblein & Gouws, 2020	0	0	0	0	0	0	0	0	0	0	0	0	1	0	0	0	0	0	0	0	0	0		0	1	1
Upeneus gubal Uiblein, 2019	0	0	1	0	0	0	0	0	0	0	0	0	0	0	0	0	0	0	0	0	0	0		1	0	1
Upeneus guttatus (Day, 1868)	0	0	1	1	0	0	0	0	0	1	1	0	1	0	1	1	0	1	1	0	1	1		4	7	11
Upeneus heemstra Uiblein & Gouws, 2014	1	0	1	1	0	1	0	0	0	1	1	1	1	0	1	0	0	0	1	1	1	1		6	7	13
Upeneus indicus Uiblein & Heemstra, 2010	0	0	0	0	0	0	0	0	0	0	0	0	0	0	0	0	0	0	0	0	1	0		0	1	1
Upeneus margarethae Uiblein & Heemstra, 2010	0	1	1	1	0	0	0	0	0	1	1	1	1	0	0	1	0	0	0	0	1	1		5	5	10
Upeneus mascareinsis Fourmanoir & Guézé, 1967	0	0	0	0	0	0	0	0	0	0	0	0	1	0	0	1	0	1	0	0	0	0		0	3	3
Upeneus moluccensis (Bleeker, 1855)	0	1	1	1	1	0	0	1	0	1	1	1	1	0	0	1	0	0	0	0	1	1		7	5	12
Upeneus niebuhri Guézé, 1976	0	0	1	0	0	0	0	0	0	0	0	0	0	0	0	0	0	0	0	0	0	0		1	0	1
Upeneus oligospilus Lachner, 1954	0	0	0	0	0	0	0	0	1	0	0	0	0	0	0	0	0	0	0	0	0	0		1	0	1
Upeneus pori Ben-Tuvia & Golani, 1989	0	1	1	0	0	1	1	0	0	0	0	0	0	0	0	1	0	0	0	0	0	0		4	1	5
Upeneus randalli Uiblein & Heemstra, 2011	0	0	0	0	0	0	0	1	1	0	0	0	0	0	0	0	0	0	0	0	0	0		2	0	2
Upeneus saiab Uiblein & Lisher, 2013	0	0	0	0	0	0	0	0	0	0	0	0	1	0	0	0	0	0	0	0	0	0		0	1	1
Upeneus seychellensis Uiblein & Heemstra, 2011	0	0	0	0	0	0	0	0	0	0	0	0	0	0	1	0	0	0	0	0	0	0		0	1	1
Upeneus suahelicus Uiblein & Heemstra, 2010	0	0	0	1	0	0	0	0	0	0	1	1	1	0	0	1	0	0	0	0	0	0		2	3	5
Upeneus sulphureus Cuvier, 1829	0	0	1	1	1	1	1	1	1	1	1	1	1	0	1	1	1	0	0	0	1	1		9	7	16
Upeneus sundaicus (Bleeker, 1855)	0	0	0	0	0	1	1	1	1	0	0	0	0	0	0	0	1	0	0	0	1	1		4	3	7
Upeneus supravittatus Uiblein & Heemstra, 2010	0	0	0	0	0	0	0	1	0	0	0	0	0	0	0	0	0	0	0	0	1	1		1	2	3
Upeneus taeniopterus Cuvier, 1829	0	0	0	0	0	0	0	0	0	0	0	0	1	0	1	1	0	0	1	1	0	1		0	6	6
Upeneus vittatus (Forsskål in Niebuhr, 1775)	0	1	1	1	1	0	0	1	0	1	1	1	1	0	1	1	1	1	1	0	1	1		7	9	16
Mullidae	12	12	16	14	7	16	15	15	10	18	15	19	24	3	20	18	15	17	12	11	18	17		30	37	44
Anarchias allardicei Jordan & Starks, 1906	0	0	0	0	0	0	0	0	0	0	1	0	0	0	1	1	0	0	1	1	0	0		1	4	5
Anarchias cantonensis (Schultz, 1943)	0	0	0	0	0	0	0	0	0	0	0	0	0	1	0	0	0	0	1	0	0	0		0	2	2
Anarchias seychellensis Smith, 1962	0	0	0	0	0	0	0	0	0	0	1	0	0	1	1	1	1	1	1	1	0	0		1	7	8
Channomuraena bauchotae Saldanha & Quéro, 1994	0	0	0	0	0	0	0	0	0	0	0	0	0	0	0	0	0	1	0	0	0	0		0	1	1
Echidna delicatula (Kaup, 1856)	0	0	0	0	0	0	0	0	0	0	0	0	0	0	0	0	1	0	1	0	1	0		0	3	3
Echidna leucotaenia Schultz, 1943	0	0	0	0	0	0	0	0	0	0	1	0	0	1	1	0	0	0	1	1	0	0		1	4	5
Echidna nebulosa (Ahl 1789)	1	1	1	1	0	0	1	1	1	1	1	1	1	1	1	1	1	1	1	1	1	1		9	11	20
Echidna polyzona (Richardson, 1845)	0	1	1	1	0	0	0	0	0	1	0	0	1	0	1	1	1	1	1	1	1	1		4	9	13
Echidna unicolor Schultz, 1953	0	0	0	0	0	0	0	0	0	0	0	0	0	1	1	1	0	0	1	1	0	0		0	5	5
Echidna xanthospilos (Bleeker, 1859)	0	0	0	0	0	0	0	0	0	0	0	0	0	0	0	0	0	0	0	0	0	1		0	1	1
Enchelycore bayeri (Schultz, 1953)	0	0	1	0	0	0	0	0	0	0	0	0	0	0	0	0	0	1	1	1	0	0		1	3	4
Enchelycore pardalis (Temminck & Schlegel 1846)	1	0	0	0	0	1	0	1	0	0	0	0	0	0	0	1	1	1	1	1	0	0		3	5	8
Enchelycore schismatorhynchus (Bleeker, 1853)	1	0	1	0	0	0	0	0	0	0	0	0	0	0	0	0	0	0	0	1	0	0		2	1	3
Enchelynassa canina (Quoy & Gaimard, 1824)	0	0	0	0	0	0	0	0	0	0	0	0	0	0	0	0	0	1	0	1	0	0		0	2	2
Gymnomuraena zebra (Shaw & Nodder, 1797)	1	1	1	1	0	0	1	0	1	1	0	1	1	0	1	1	1	1	1	1	1	1		7	10	17
Gymnothorax angusticauda (Weber & de Beaufort, 1916)	0	1	1	1	0	0	0	0	0	0	0	0	0	0	0	0	0	0	0	0	0	0		3	0	3
Gymnothorax baranesi Smith, Brokovich & Einbinder, 2008	0	1	0	0	0	0	0	0	0	0	0	0	0	0	0	0	0	0	0	0	0	0		1	0	1
Gymnothorax berndti Snyder, 1904	0	0	0	0	0	0	0	0	0	0	0	0	0	0	0	0	1	0	1	0	0	0		0	2	2
Gymnothorax breedeni McCosker & Randall, 1977	0	0	0	0	0	0	0	0	0	0	0	0	0	1	1	0	1	0	0	1	0	0		0	4	4
Gymnothorax buroensis (Bleeker, 1857)	0	1	1	1	0	0	0	0	0	0	0	0	1	1	1	1	1	1	1	1	0	0		3	8	11
Gymnothorax chilospilus Bleeker, 1865	0	0	0	0	0	1	0	0	0	0	0	0	0	0	1	1	1	1	0	1	0	0		1	5	6
Gymnothorax cinerascens (Rüppell, 1830)	0	0	1	1	1	0	0	0	0	0	0	0	0	0	0	0	0	0	0	0	0	0		3	0	3
Gymnothorax elegans Bliss 1883	0	1	0	0	0	0	1	0	0	0	0	0	1	0	0	1	1	1	1	0	0	0		2	5	7
Gymnothorax enigmaticus McCosker & Randall, 1982	0	0	0	0	0	0	0	0	0	0	0	0	0	0	1	1	1	1	1	1	0	1		0	7	7
Gymnothorax eurostus (Abbott 1860)	0	0	0	0	0	0	0	0	0	0	0	0	0	0	0	1	1	1	0	0	0	0		0	3	3
Gymnothorax favagineus Bloch & Schneider 1801	1	0	0	1	0	1	1	1	1	1	1	1	1	1	1	1	1	1	1	0	1	1		8	10	18
Gymnothorax fimbriatus (Bennett 1832)	0	0	0	0	0	0	0	0	0	0	0	0	0	0	1	1	1	1	1	1	0	1		0	7	7
Gymnothorax flavimarginatus (Rüppel 1830)	1	1	1	1	0	1	1	0	1	1	1	1	1	0	1	1	1	1	1	1	1	0		9	9	18
Gymnothorax flavoculus Böhlke & Randall 1996	1	0	0	0	0	1	1	1	0	0	0	0	0	0	0	0	0	0	0	0	0	0		4	0	4
Gymnothorax fuscomaculatus (Schultz, 1953)	0	0	0	0	0	0	0	0	0	0	0	0	0	1	1	0	1	1	1	1	0	0		0	6	6
Gymnothorax griseus (Lacepède 1803)	1	1	1	1	0	1	1	1	0	1	0	0	1	0	1	1	1	1	0	1	0	0		8	6	14
Gymnothorax hansi Heemstra, 2004	0	0	0	0	0	0	0	0	0	0	0	0	0	1	0	0	0	0	0	0	0	0		0	1	1
Gymnothorax hepaticus (Rüppell 1830)	0	1	1	1	0	0	0	0	0	0	0	0	0	0	0	0	0	0	0	0	0	0		3	0	3
Gymnothorax herrei Beebe & Tee-Van, 1933	0	0	0	0	0	0	0	0	0	0	0	0	0	0	0	0	0	0	0	0	0	1		0	1	1
Gymnothorax isingteena (Richardson 1845)	0	0	0	0	0	0	0	0	0	0	0	0	0	1	0	0	1	0	0	0	0	0		0	2	2
Gymnothorax javanicus (Bleeker 1859)	1	1	1	1	0	1	0	0	0	1	1	1	1	0	1	1	1	1	1	1	1	1		7	10	17
Gymnothorax johnsoni (Smith 1962)	0	1	0	1	0	0	1	0	0	0	0	0	1	0	0	1	1	1	0	0	0	0		3	4	7
Gymnothorax kontodontos Böhlke, 2000	0	0	0	0	0	0	0	0	0	0	0	0	0	1	0	0	0	0	0	1	0	0		0	2	2
Gymnothorax margaritophorus Bleeker, 1864	0	0	0	0	0	0	0	0	0	0	0	0	0	1	1	1	1	1	1	1	0	1		0	8	8
Gymnothorax megaspilus Böhlke & Randall 1995	0	0	0	0	0	1	1	1	1	1	0	0	0	0	0	0	0	0	0	0	0	0		5	0	5
Gymnothorax melatremus Schultz, 1953	0	0	0	0	0	0	0	0	0	0	1	0	0	1	1	1	1	0	1	1	0	0		1	6	7
Gymnothorax meleagris (Shaw, 1795)	1	0	0	0	0	0	0	0	0	1	1	1	1	1	1	1	1	1	1	1	1	0		3	10	13
Gymnothorax moluccensis (Bleeker, 1864)	0	0	0	1	0	0	0	0	0	0	0	0	0	0	0	0	0	0	1	0	0	0		1	1	2
Gymnothorax monochrous (Bleeker, 1856)	0	0	0	0	0	0	0	0	0	0	0	0	0	0	0	1	0	0	1	0	0	0		0	2	2
Gymnothorax monostigma (Regan, 1909)	0	0	0	0	0	0	0	0	0	0	0	0	0	0	0	0	0	0	1	0	0	0		0	1	1
Gymnothorax nudivomer (Günther 1867)	1	1	0	1	0	1	1	1	0	1	0	1	1	0	1	0	1	1	1	0	0	0		7	6	13
Gymnothorax pharaonis Smith, Bogorodsky, Mal & Alpermann, 2019	1	1	1	1	1	0	0	0	0	0	0	0	0	0	0	0	0	0	0	0	0	0		5	0	5
Gymnothorax phasmatodes (Smith, 1962)	0	0	1	0	0	0	1	1	1	0	0	0	1	0	0	0	1	0	0	0	0	0		4	2	6
Gymnothorax pictus (Ahl 1789)	1	1	1	1	0	1	1	0	0	1	1	1	1	0	1	1	1	1	1	1	1	0		8	9	17
Gymnothorax pikei Bliss, 1883	0	0	0	0	0	0	0	0	0	0	0	0	0	0	0	0	1	1	0	0	0	0		0	2	2
Gymnothorax pindae Smith, 1962	0	1	1	0	0	0	0	0	0	0	0	0	1	0	1	0	1	0	1	1	0	0		2	5	7
Gymnothorax polyuranodon (Bleeker, 1854)	0	0	0	0	0	0	0	0	0	0	0	0	0	0	0	0	0	0	0	0	0	1		0	1	1
Gymnothorax pseudoherrei Böhlke, 2000	1	0	1	1	0	1	0	0	1	0	0	0	0	0	0	0	0	0	1	0	0	1		5	2	7
Gymnothorax pseudothyrsoideus (Bleeker 1852)	1	0	0	0	0	0	1	1	1	0	0	0	0	0	0	0	0	0	0	0	1	0		4	1	5
Gymnothorax punctatus Bloch & Schneider, 1801	0	1	0	0	0	0	0	0	0	1	0	0	0	0	0	0	0	0	0	0	1	1		2	2	4
Gymnothorax randalli Smith & Böhlke, 1997	0	1	1	1	0	0	0	0	0	0	0	0	0	0	0	0	0	0	0	0	0	0		3	0	3
Gymnothorax reticularis Bloch, 1795	0	1	1	1	0	0	0	0	0	0	0	0	1	0	0	0	1	0	0	0	0	0		3	2	5
Gymnothorax richardsonii (Bleeker 1852)	1	0	0	0	0	0	0	0	0	1	1	0	1	1	1	1	1	0	1	0	1	0		3	7	10
Gymnothorax robinsi Böhlke, 1997	0	0	0	0	0	0	0	0	0	0	0	0	0	0	1	0	0	0	1	0	0	0		0	2	2
Gymnothorax rueppelliae (McClelland, 1844)	0	1	1	0	0	1	0	0	0	1	0	0	1	0	1	1	1	1	1	1	1	1		4	9	13
Gymnothorax smithi Sumod, Mohapatra, Sanjeevan, Kishor & Bineesh, 2019	0	0	0	0	0	0	0	0	0	0	0	0	0	0	0	0	0	0	0	0	1	0		0	1	1
Gymnothorax sokotrensis Kotthaus, 1968	1	0	0	0	0	0	0	0	0	0	0	0	0	0	0	0	0	0	0	0	0	0		1	0	1
Gymnothorax thyrsoideus (Richardson, 1845)	0	0	0	0	0	0	0	0	0	0	0	0	0	0	0	0	0	0	1	0	1	0		0	2	2
Gymnothorax undulatus (Lacepède, 1803)	1	1	1	1	1	1	1	1	1	1	1	1	1	1	1	1	1	1	1	1	1	1		11	11	22
Gymnothorax zonipectis Seale 1906	1	0	0	0	0	0	0	0	0	0	0	0	1	0	1	0	1	1	1	1	0	0		1	6	7
Monopenchelys acuta (Parr, 1930)	0	0	0	0	0	0	0	0	0	0	0	0	0	1	1	0	1	0	0	0	0	0		0	3	3
Pseudechidna brummeri (Bleeker, 1858)	0	0	0	0	0	0	1	0	0	1	0	0	0	0	0	0	1	0	1	0	0	0		2	2	4
Rhinomuraena quaesita Garman, 1888	0	0	0	0	0	1	0	0	0	0	0	1	0	0	1	1	1	0	1	0	0	0		1	5	6
Scuticaria tigrina (Lesson, 1829)	1	1	1	0	0	0	1	0	0	1	0	1	1	1	1	1	1	1	1	1	0	0		5	9	14
Strophidon sathete (Hamilton, 1822)	0	1	0	1	1	0	0	0	1	1	1	1	1	0	0	1	1	1	1	0	0	0		6	6	12
Uropterygius alboguttatus Smith, 1962	1	0	0	0	0	0	0	0	0	0	0	0	0	1	1	0	1	0	1	0	0	0		1	4	5
Uropterygius concolor Rüppell, 1838	1	0	1	1	0	0	0	0	0	1	1	0	1	0	1	1	1	1	1	1	0	1		5	8	13
Uropterygius fuscoguttatus Schultz, 1953	0	0	0	0	0	0	0	0	0	0	0	0	0	0	0	1	0	1	1	1	0	0		0	4	4
Uropterygius genie Randall & Golani, 1995	0	1	1	0	0	0	0	0	0	0	0	0	0	0	0	0	0	0	0	0	0	0		2	0	2
Uropterygius golanii McCosker & Smith, 1997	0	1	0	0	0	0	0	0	0	0	0	0	0	0	0	0	0	0	0	0	0	0		1	0	1
Uropterygius inornatus Gosline, 1958	0	0	0	0	0	0	0	0	0	0	0	0	0	0	0	0	0	0	0	1	0	0		0	1	1
Uropterygius kamar McCosker & Randall, 1977	0	0	0	0	0	0	0	0	0	0	0	0	0	1	0	0	0	0	0	1	0	0		0	2	2
Uropterygius macrocephalus (Bleeker, 1865)	0	1	0	0	0	0	0	0	0	0	0	0	0	0	1	0	1	1	0	0	0	0		1	3	4
Uropterygius marmoratus (Lacepède, 1803)	0	0	0	0	0	0	0	0	0	0	1	0	0	0	0	0	0	0	1	1	0	0		1	2	3
Uropterygius micropterus (Bleeker, 1852)	0	1	0	0	0	0	0	0	0	0	0	0	1	0	0	0	0	0	0	0	0	0		1	1	2
Uropterygius nagoensis Hatooka, 1984	0	1	1	0	0	0	0	0	0	0	0	0	0	0	0	0	0	0	0	0	0	0		2	0	2
Uropterygius polyspilus (Regan, 1909)	0	0	1	0	0	0	0	0	0	0	0	1	0	1	1	0	1	0	1	1	0	0		1	6	7
Uropterygius xanthopterus Bleeker, 1859	0	0	0	0	0	0	0	0	0	0	0	0	0	0	0	0	0	0	1	1	0	0		0	2	2
Muraenidae	22	28	26	22	4	14	16	10	10	19	15	13	24	22	35	31	43	33	46	37	16	16		54	71	83
Bolbometopon muricatum (Valenciennes, 1840)	0	1	1	1	1	0	0	0	0	1	1	1	1	0	1	0	1	1	1	0	0	0		6	6	12
Calotomus carolinus (Valenciennes 1840)	1	0	0	0	0	1	0	0	0	1	1	1	1	1	1	0	1	1	1	1	0	0		4	8	12
Calotomus spinidens (Quoy & Gaimard, 1824)	0	0	0	0	0	0	0	0	0	1	1	1	1	0	1	1	1	0	1	1	0	0		2	7	9
Calotomus viridescens (Rüppell, 1835)	0	1	1	1	0	0	0	0	0	0	0	0	0	0	0	0	0	0	0	0	0	0		3	0	3
Cetoscarus bicolor (Rüppell, 1829)	0	1	1	1	1	0	0	0	0	0	0	0	0	0	0	0	0	0	0	0	0	0		4	0	4
Cetoscarus ocellatus (Valenciennes, 1840)	0	0	0	0	0	0	0	0	0	1	1	1	1	0	1	1	1	1	1	1	0	0		2	8	10
Chlorurus atrilunula (Randall & Bruce, 1983)	0	0	0	0	0	0	0	0	0	0	1	0	0	0	0	1	0	0	0	0	0	0		1	1	2
Chlorurus capistratoides (Bleeker, 1847)	0	0	0	0	0	0	0	0	0	0	0	0	0	0	1	0	1	0	1	1	0	0		0	4	4
Chlorurus cyanescens (Valenciennes, 1840)	0	0	0	0	0	0	0	0	0	0	0	0	0	0	0	1	1	1	0	0	0	0		0	3	3
Chlorurus enneacanthus (Lacepède, 1802)	0	0	0	0	0	0	0	0	0	0	0	0	0	0	0	0	0	0	1	1	0	0		0	2	2
Chlorurus genazonatus (Randall & Bruce, 1983)	0	1	1	1	1	1	0	0	0	0	0	0	0	0	0	0	0	0	0	0	0	0		5	0	5
Chlorurus gibbus (Rüppell 1829)	1	1	1	1	1	1	0	0	0	1	0	0	0	0	0	0	0	0	0	0	0	0		7	0	7
Chlorurus rhakoura Randall & Anderson, 1997	0	0	0	0	0	0	0	0	0	0	0	0	0	0	0	0	0	0	0	0	0	1		0	1	1
Chlorurus sordidus (Forsskal 1775)	1	1	1	1	1	1	1	1	1	1	1	1	1	0	1	0	1	1	1	1	1	0		11	8	19
Chlorurus strongylocephalus (Bleeker, 1854)	1	0	0	0	0	1	1	0	0	0	1	1	1	0	1	1	0	1	1	1	1	0		4	8	12
Hipposcarus harid (Forsskål, 1775)	0	1	1	1	1	0	0	0	0	1	0	1	1	0	1	1	1	0	1	1	1	1		5	9	14
Leptoscarus vaigiensis (Quoy & Gaimard, 1824)	0	1	1	1	1	0	1	0	0	1	1	1	1	1	1	1	1	1	1	1	1	1		7	11	18
Scarus arabicus (Steindachner 1902)	1	0	0	0	0	1	1	1	0	1	0	0	0	0	0	0	0	0	0	0	1	0		5	1	6
Scarus caudofasciatus (Günther, 1862)	0	0	0	0	0	0	0	0	0	0	1	1	1	0	1	1	1	0	1	0	0	0		1	6	7
Scarus collana Rüppell, 1835	0	1	1	1	1	0	0	0	0	0	0	0	0	0	0	0	0	0	0	0	0	0		4	0	4
Scarus falcipinnis (Playfair, 1867)	1	0	0	0	0	1	1	0	0	1	1	1	1	0	1	1	1	1	0	1	0	0		5	7	12
Scarus ferrugineus Forsskål, 1775	1	1	1	1	1	1	1	1	1	1	0	0	0	0	0	0	0	0	0	0	0	0		10	0	10
Scarus festivus Valenciennes, 1840	0	0	0	0	0	0	0	0	0	0	0	0	0	0	0	1	1	0	1	1	0	0		0	4	4
Scarus frenatus Lacepède 1802	1	1	1	1	1	1	1	1	1	1	0	1	1	0	1	0	1	1	1	1	0	0		10	7	17
Scarus fuscopurpureus (Klunzinger, 1871)	1	1	1	1	1	1	1	1	1	1	0	0	0	0	0	0	0	0	0	0	0	0		10	0	10
Scarus ghobban Forsskål, 1775	1	1	1	1	1	1	1	1	1	1	0	1	1	0	1	0	1	1	1	1	1	1		10	9	19
Scarus globiceps Valenciennes, 1840	0	0	0	0	0	0	0	0	0	0	0	0	1	0	1	0	1	1	0	0	0	0		0	4	4
Scarus niger Forsskål, 1775	1	1	1	1	1	1	1	0	0	1	0	1	1	0	1	0	1	0	1	1	1	0		8	7	15
Scarus persicus Randall & Bruce, 1983	1	0	0	0	0	1	1	1	1	0	0	0	0	0	0	0	0	0	0	0	0	0		5	0	5
Scarus prasiognathos Valenciennes, 1840	0	0	0	0	0	0	0	0	0	0	0	0	0	0	0	0	0	0	1	1	0	0		0	2	2
Scarus psittacus Forrskal 1775	1	1	1	1	1	1	0	0	0	1	1	1	1	0	1	0	1	1	1	1	1	0		8	8	16
Scarus quoyi Valenciennes, 1840	0	0	0	0	0	0	0	0	0	0	0	0	0	0	0	0	0	0	1	0	0	0		0	1	1
Scarus rubroviolaceus Bleeker 1847	1	0	0	1	1	1	1	1	0	1	0	1	1	0	1	0	1	0	1	1	1	0		7	7	14
Scarus russelii Valenciennes, 1840	0	0	0	0	0	0	0	0	0	1	1	1	0	1	1	1	1	0	1	1	1	1		2	9	11
Scarus scaber Valenciennes, 1840	1	0	1	1	1	1	0	0	0	1	1	1	1	0	1	0	1	1	1	1	1	0		7	8	15
Scarus tricolor Bleeker 1847	1	0	0	0	0	0	0	0	0	0	1	1	1	0	1	1	1	0	1	1	1	0		2	8	10
Scarus viridifucatus (Smith, 1956)	0	0	0	1	1	0	0	0	0	1	1	1	1	0	1	1	1	0	1	1	0	0		4	7	11
Scarus xanthopleura Bleeker, 1853	0	0	0	0	0	0	0	0	0	0	0	0	0	0	0	0	0	0	1	0	0	0		0	1	1
Scarus zufar (Randall and Hoover, 1995)	1	0	0	0	0	1	0	0	0	0	0	0	0	0	0	0	0	0	0	0	1	0		2	1	3
Scaridae	17	15	16	18	17	17	12	8	6	20	15	19	19	3	21	13	22	13	24	21	13	5		30	31	39
Brachypterois serrulifer Fowler, 1938	0	0	0	1	0	0	0	1	1	0	0	0	0	0	0	1	0	0	0	0	1	0		3	2	5
Caracanthus madagascariensis (Guichenot, 1869)	0	0	0	0	0	0	0	0	0	0	0	1	1	1	1	1	1	1	1	1	0	0		0	9	9
Caracanthus unipinna (Gray, 1831)	0	0	0	0	0	0	0	0	0	0	1	1	1	1	1	1	1	1	1	1	1	1		1	11	12
Dendrochirus biocellatus (Fowler, 1938)	0	0	0	0	0	0	0	0	0	0	0	0	0	1	0	0	1	1	1	0	0	1		0	5	5
Dendrochirus brachypterus (Cuvier, 1829)	0	0	0	0	0	0	0	0	0	0	0	0	0	0	0	0	0	0	1	0	1	1		0	3	3
Dendrochirus hemprichi Matsunuma, Motomura & Bogorodsky, 2017	0	1	1	1	0	0	0	0	0	1	1	1	1	0	1	1	1	1	0	0	0	0		5	6	11
Dendrochirus zebra (Cuvier, 1829)	0	0	0	0	0	0	0	0	0	1	1	0	1	0	1	1	1	1	1	1	0	1		2	8	10
Ebosia falcata Eschmeyer & Rama-Rao, 1978	0	0	0	0	0	0	0	0	0	1	0	0	0	0	0	0	0	0	0	0	1	0		1	1	2
Ebosia vespertina Matsunuma & Motomura, 2015	0	0	0	0	0	0	0	0	0	0	0	0	1	0	0	1	0	0	0	0	0	0		0	2	2
Iracundus signifer Jordan & Evermann, 1903	0	0	0	0	0	0	0	0	0	0	0	0	0	1	1	1	1	1	0	0	0	0		0	5	5
Neomerinthe erostris (Alcock, 1896)	0	0	0	1	0	0	0	0	0	0	0	0	0	0	0	1	0	1	0	0	0	1		1	3	4
Neoscorpaena nielseni (Smith, 1964)	0	0	0	0	0	0	0	0	0	0	0	0	0	0	1	1	0	1	0	0	0	0		0	3	3
Parapterois heterura (Bleeker, 1856)	0	0	0	0	0	0	0	0	0	0	0	0	1	0	0	1	0	0	0	0	0	0		0	2	2
Parapterois macrura (Alcock, 1896)	0	0	0	0	0	0	1	0	0	1	0	0	0	0	0	0	0	0	0	0	1	0		2	1	3
Parascorpaena aurita (Rüppell, 1838)	0	0	1	1	0	0	0	0	0	0	0	0	1	0	1	1	0	0	0	1	0	0		2	4	6
Parascorpaena mcadamsi (Fowler, 1938)	0	0	0	0	0	0	0	0	0	0	0	0	0	1	0	1	0	1	0	0	0	0		0	3	3
Parascorpaena mossambica (Peters, 1855)	0	0	0	0	0	0	0	0	0	1	1	0	1	0	0	1	1	1	0	0	0	0		2	4	6
Pteroidichthys amboinensis Bleeker, 1856	0	1	0	0	0	0	0	0	0	0	0	0	0	0	0	0	0	0	0	0	1	0		1	1	2
Pterois antennata (Bloch 1787)	1	1	1	1	1	1	0	1	0	0	1	1	1	0	1	1	1	1	1	1	1	1		8	10	18
Pterois miles (Bennett 1828)	1	1	1	1	1	1	1	1	1	1	1	1	1	1	1	1	1	1	1	1	0	1		11	10	21
Pterois mombasae (Smith 1957)	1	0	0	0	0	0	1	1	0	1	1	0	1	0	0	0	0	0	0	0	1	1		5	3	8
Pterois radiata Cuvier 1829	1	1	1	1	1	1	1	1	0	1	1	1	1	0	1	0	1	0	1	0	1	1		10	7	17
Pterois russelii Bennett 1831	0	1	0	1	0	1	1	1	1	1	1	1	1	0	1	1	1	0	0	0	1	1		8	7	15
Rhinopias eschmeyeri Condé, 1977	0	0	0	0	0	0	0	0	0	0	0	0	0	0	1	0	1	1	0	0	0	0		0	3	3
Rhinopias frondosa (Günther, 1892)	0	0	0	0	0	0	0	0	0	0	0	0	0	0	0	1	1	1	0	0	0	0		0	3	3
Scorpaena decemradiata Fricke, Golani, Appelbaum-Golani & Zajonz 2018 [sp. = erythrea sensu Golani & Fricke 2018]	0	1	0	0	0	0	0	0	0	0	0	0	0	0	0	0	0	0	0	0	0	0		1	0	1
Scorpaena scrofa Linnaeus, 1758	0	1	0	0	0	1	0	0	0	0	1	0	1	0	0	0	0	0	0	0	0	0		3	1	4
Scorpaenodes albaiensis (Evermann & Seale, 1907)	0	1	1	0	1	0	0	0	0	0	0	1	1	1	0	1	0	0	1	1	0	0		3	6	9
Scorpaenodes corallinus Smith, 1957	0	0	0	0	0	0	0	0	0	1	1	1	1	0	1	0	0	0	0	0	0	0		2	3	5
Scorpaenodes evides (Jordan & Thompson, 1914) [littoralis (Tanaka, 1917)]	1	1	0	0	0	1	1	0	0	0	0	0	0	0	1	0	0	0	0	0	1	1		4	3	7
Scorpaenodes guamensis (Quoy & Gaimard, 1824)	0	1	1	1	1	1	0	0	0	1	1	1	1	0	1	1	1	1	1	1	1	0		7	9	16
Scorpaenodes hirsutus (Smith, 1957)	0	1	0	0	0	0	0	0	0	0	0	0	1	1	1	0	1	0	0	1	0	0		1	5	6
Scorpaenodes investigatoris Eschmeyer & Rama-Rao, 1972	0	0	0	0	0	0	0	1	0	0	0	0	0	0	0	0	0	0	0	0	1	0		1	1	2
Scorpaenodes kelloggi (Jenkins, 1903)	0	0	0	0	0	0	0	0	0	0	0	0	1	1	1	0	1	1	1	1	0	0		0	7	7
Scorpaenodes minor (Smith, 1958)	0	0	0	0	0	0	0	0	0	0	0	0	1	1	0	0	1	1	0	0	0	0		0	4	4
Scorpaenodes muciparus (Alcock, 1889)	0	0	0	0	0	0	0	1	0	0	0	0	1	0	0	0	0	0	0	0	1	0		1	2	3
Scorpaenodes parvipinnis (Garrett, 1864)	1	1	1	0	0	0	0	0	0	0	0	1	1	1	1	1	1	1	1	1	1	0		3	10	13
Scorpaenodes steinitzi Klausewitz & Frøiland, 1970	0	1	1	0	0	0	0	0	0	0	0	0	0	0	0	0	0	0	0	0	0	0		2	0	2
Scorpaenodes tribulosus Eschmeyer, 1969	0	0	0	0	0	0	0	0	0	1	1	0	0	0	0	0	0	0	0	0	0	0		2	0	2
Scorpaenodes varipinnis Smith, 1957	0	0	0	0	1	0	0	0	0	0	1	1	1	1	1	1	0	0	1	0	0	0		2	6	8
Scorpaenopsis barbata (Rüppell 1838)	1	1	1	1	1	1	1	1	1	1	0	0	0	0	0	0	0	0	0	0	0	0		10	0	10
Scorpaenopsis aff. cotticeps Fowler, 1938 [n.sp.]	1	0	0	0	0	0	0	0	0	0	0	0	0	0	0	0	0	0	0	0	0	0		1	0	1
Scorpaenopsis cotticeps Fowler, 1938	0	0	0	0	1	0	0	0	0	1	0	0	0	0	1	0	0	0	0	0	0	0		2	1	3
Scorpaenopsis diabolus (Cuvier 1829)	1	1	1	0	1	1	1	1	0	1	1	1	1	1	1	1	1	1	1	1	0	1		9	10	19
Scorpaenopsis gibbosa (Bloch & Schneider, 1801)	0	0	0	0	0	0	0	0	0	1	1	0	1	1	1	1	1	1	0	1	0	0		2	7	9
Scorpaenopsis lactomaculata (Herre, 1945)	1	0	0	0	0	1	1	1	1	0	0	0	0	0	0	0	0	0	0	0	1	0		5	1	6
Scorpaenopsis longispina Randall & Eschmeyer, 2001	0	0	0	0	0	0	0	0	0	0	0	0	0	0	0	1	1	1	0	0	0	0		0	3	3
Scorpaenopsis macrochir Ogilby, 1910	0	0	0	0	0	0	0	0	0	0	0	0	0	0	0	0	1	0	0	0	0	0		0	1	1
Scorpaenopsis oxycephala (Bleeker, 1849)	1	1	1	1	1	0	0	1	1	0	0	1	0	1	1	0	1	1	1	1	0	0		7	7	14
Scorpaenopsis possi Randall & Eschmeyer, 2001	0	1	1	1	0	0	0	0	0	0	1	0	0	1	1	1	0	0	1	0	0	0		4	4	8
Scorpaenopsis ramaraoi Randall & Eschmeyer, 2001	0	0	0	0	0	0	0	0	0	0	0	0	0	0	0	0	0	0	0	0	1	1		0	2	2
Scorpaenopsis rubrimarginata Fricke, Durville & Mulochau, 2013	0	0	0	0	0	0	0	0	0	0	0	0	0	0	0	0	0	1	0	0	0	0		0	1	1
Scorpaenopsis venosa (Cuvier, 1829)	0	1	1	0	0	0	1	1	1	0	0	1	1	1	1	1	0	1	0	0	0	0		5	6	11
Scorpaenopsis vittapinna Randall & Eschmeyer, 2001	0	1	0	0	0	0	0	0	0	0	0	0	0	1	1	1	0	0	1	0	0	0		1	4	5
Sebastapistes cyanostigma (Bleeker, 1856)	0	1	1	0	0	0	0	0	0	0	0	0	1	1	1	0	1	0	1	1	0	0		2	6	8
Sebastapistes fowleri (Pietschmann, 1934)	0	0	0	0	0	0	0	0	0	0	0	0	0	1	0	0	1	0	1	1	0	0		0	4	4
Sebastapistes mauritiana (Cuvier, 1829)	0	0	0	0	0	0	0	0	0	0	0	0	0	0	1	1	1	1	0	1	0	0		0	5	5
Sebastapistes strongia (Cuvier, 1829)	1	1	1	1	0	0	0	0	0	1	1	1	1	0	1	1	1	0	1	1	1	0		6	8	14
Sebastapistes taeniophrys (Fowler, 1943)	0	0	0	0	0	0	0	0	0	0	0	0	0	0	0	1	0	0	0	0	0	0		0	1	1
Sebastapistes tinkhami (Fowler, 1946)	0	0	0	0	0	0	0	0	0	0	0	0	0	0	0	0	1	1	0	0	0	0		0	2	2
Taenianotus triacanthus Lacepède, 1802	0	0	0	0	0	0	0	0	0	0	1	0	1	1	1	1	1	1	1	1	0	1		1	9	10
Scorpaenidae	12	22	16	13	10	10	10	13	7	17	19	16	29	21	30	31	29	27	21	19	18	14		41	56	61
Amblyrhynchote honckenii (Bloch, 1785)	0	0	0	0	0	0	0	0	0	0	0	0	0	0	1	1	1	0	0	0	0	0		0	3	3
Arothron caeruleopunctatus Matsuura, 1994	0	0	0	0	0	0	0	0	0	0	0	0	0	0	0	0	1	1	1	0	0	0		0	3	3
Arothron diadematus (Rüppell, 1829)	0	1	1	1	1	0	0	0	0	0	0	0	0	0	0	0	0	0	0	0	0	0		4	0	4
Arothron hispidus (Linnaeus 1758)	1	1	1	1	0	0	1	1	0	0	0	1	1	0	1	1	1	1	1	0	1	1		6	9	15
Arothron immaculatus (Bloch & Schneider, 1801)	0	1	1	1	1	0	1	1	0	1	1	1	1	1	1	1	1	1	1	0	1	1		8	10	18
Arothron mappa (Lesson, 1831)	0	0	0	0	0	0	0	0	0	0	0	0	1	1	1	1	0	1	1	0	0	0		0	6	6
Arothron meleagris (Anonymous 1798)	1	0	0	0	0	1	1	0	0	0	0	1	1	0	1	0	1	1	1	1	1	0		3	8	11
Arothron multilineatus Matsuura, 2016	0	1	1	0	0	0	0	0	0	0	0	0	1	0	0	0	0	0	0	0	0	0		2	1	3
Arothron nigropunctatus (Bloch & Schneider 1801)	1	0	0	0	0	1	0	1	0	0	0	1	1	1	1	1	1	1	1	1	1	1		3	11	14
Arothron stellatus (Bloch & Schneider 1801)	1	1	1	1	1	1	1	1	1	0	0	1	1	1	1	1	1	1	1	1	1	1		9	11	20
Canthigaster amboinensis (Bleeker, 1864)	1	0	0	0	0	0	0	0	0	0	1	0	0	1	1	1	1	1	1	0	0	1		2	7	9
Canthigaster bennetti (Bleeker, 1854)	1	0	0	0	0	0	0	0	0	1	1	1	1	1	1	1	1	1	1	1	1	0		3	10	13
Canthigaster cyanospilota Randall, Williams & Rocha, 2008	1	1	1	1	0	1	0	0	0	1	1	0	1	0	1	0	1	1	1	0	1	0		7	6	13
Canthigaster janthinoptera (Bleeker, 1855)	1	0	0	0	0	0	0	0	0	1	1	1	1	1	1	1	1	1	1	1	0	1		3	10	13
Canthigaster margaritata (Rüppell, 1829)	0	1	1	1	1	0	0	0	0	0	0	0	0	0	0	0	0	0	0	0	0	0		4	0	4
Canthigaster natalensis (Günther, 1870)	0	0	0	0	0	0	0	0	0	0	0	0	1	0	0	0	0	1	0	1	0	0		0	3	3
Canthigaster petersii (Bianconi, 1854)	1	0	0	0	0	1	1	1	0	0	1	1	1	0	1	1	1	1	1	1	1	1		5	10	15
Canthigaster punctata Matsuura, 1992	0	0	0	0	0	0	0	0	0	0	0	0	0	0	0	0	0	1	0	0	0	0		0	1	1
Canthigaster pygmaea Allen & Randall 1977	0	1	1	0	1	0	0	0	0	0	0	0	0	0	0	0	0	0	0	0	0	0		3	0	3
Canthigaster rivulata (Temminck & Schlegel, 1850)	0	0	0	0	0	0	1	0	0	1	1	0	1	0	1	0	1	1	0	0	0	0		3	4	7
Canthigaster smithae Allen & Randall, 1977	0	0	0	0	0	0	0	0	0	0	0	0	0	0	1	0	1	1	1	1	0	0		0	5	5
Canthigaster tyleri Allen & Randall, 1977	0	0	0	0	0	0	0	0	0	0	0	0	0	1	1	0	1	0	1	1	0	0		0	5	5
Canthigaster valentini (Bleeker 1853)	1	0	0	0	0	1	1	1	0	0	0	1	1	1	1	1	1	1	1	1	0	1		4	10	14
Chelonodontops patoca (Hamilton, 1822)	0	0	0	0	0	0	0	1	1	1	1	1	1	0	0	1	0	0	1	0	1	1		4	6	10
Lagocephalus guentheri Miranda-Ribeiro,1915	1	1	1	1	0	1	1	0	1	0	0	0	0	0	0	1	0	0	0	0	1	0		7	2	9
Lagocephalus inermis (Temminck & Schlegel, 1850)	0	0	0	0	0	1	0	0	1	0	0	0	1	0	0	1	0	0	0	0	1	0		2	3	5
Lagocephalus lagocephalus (Linnaeus, 1758)	0	0	0	0	0	0	0	0	0	0	0	0	0	0	0	1	0	1	1	0	1	0		0	4	4
Lagocephalus lunaris (Bloch & Schneider 1801)	0	0	0	0	0	0	1	0	1	0	0	0	0	0	0	1	1	0	0	0	1	0		2	3	5
Lagocephalus sceleratus (Gmelin 1789)	1	1	1	0	1	0	1	0	1	0	0	1	1	0	1	1	1	1	1	0	0	0		6	7	13
Lagocephalus spadiceus (Richardson, 1845)	0	0	0	0	0	0	0	0	0	0	0	0	0	0	0	1	1	0	0	0	1	0		0	3	3
Lagocephalus suezensis Clark & Gohar, 1953	0	0	1	1	0	0	0	0	1	0	0	0	0	0	0	0	0	0	0	0	0	0		3	0	3
Sphoeroides pachygaster (Müller & Troschel, 1848)	0	0	0	0	0	0	0	0	0	0	0	0	1	0	0	1	0	1	0	0	0	0		0	3	3
Takifugu oblongus (Bloch, 1786)	0	0	0	0	0	0	1	0	1	0	0	0	0	0	0	1	0	1	0	0	1	0		2	3	5
Torquigener flavimaculosus Hardy & Randall, 1983	1	1	1	1	0	0	1	1	1	0	1	1	0	0	1	1	0	0	1	0	0	0		8	4	12
Torquigener hypselogeneion (Bleeker, 1852)	0	0	0	0	0	0	0	0	0	1	1	1	1	0	1	1	0	0	1	0	1	0		2	6	8
Tylerius spinosissimus (Regan, 1908)	0	1	1	0	0	0	0	0	0	0	0	0	1	0	0	1	0	1	1	0	1	0		2	5	7
Tetraodontidae	13	12	13	9	6	8	12	8	9	7	10	13	20	9	19	23	19	22	21	10	17	9		26	32	36
8 KF Total	234	153	177	157	148	159	185	94	62	228	166	243	285	165	271	289	285	264	292	227	234	203		404	505	604
12 add CF Total	229	244	262	248	210	204	220	190	178	232	234	252	305	218	321	340	310	286	303	231	268	231		494	589	688
20 CF Total	463	397	439	405	358	363	405	284	240	460	400	495	590	383	592	629	595	550	595	458	502	434		898	1094	1292
	Socotra	Go Aqaba	n+c Red Sea	s Red Sea	w Go Aden (Djib)	e Go Aden (ext.)	central Oman	Go Oman	Arabian Gulf	Somali Current Coast*	Kenya
Acanthuridae	29	8	12	11	8	14	14	6	4	28	12
Balistidae	11	7	11	9	12	10	8	6	4	18	6
Chaetodontidae	29	13	13	14	17	22	17	8	4	20	20
Pomacanthidae	9	7	7	5	10	7	7	4	1	11	8
Labridae	65	50	55	46	32	46	53	22	15	68	34
Pomacentridae	41	31	34	35	29	27	31	18	14	23	28
Pseudochromidae	13	10	10	10	5	8	13	7	8	7	11
Serranidae	37	27	35	27	35	25	42	23	12	53	47
Spp no total	234	153	177	157	148	159	185	94	62	228	166
	Socotra	Go Aqaba	n+c Red Sea	s Red Sea	w Go Aden (Djib)	e Go Aden (ext.)	central Oman	Go Oman	Arabian Gulf	Somali Current Coast*	Kenya
Apogonidae	33	46	50	47	38	26	26	28	23	19	29
Blenniidae	30	32	35	33	25	24	29	21	23	20	29
Carangidae	27	29	36	37	39	37	42	41	42	41	35
Haemulidae	17	5	10	14	14	16	17	16	17	20	17
Holocentridae	7	13	11	7	8	7	1	1	0	10	9
Lethrinidae	15	12	12	13	14	8	12	6	12	15	16
Lutjanidae	24	18	21	21	28	21	28	23	19	26	25
Mullidae	12	12	16	14	7	16	15	15	10	18	15
Muraenidae	22	28	26	22	4	14	16	10	10	19	15
Scaridae	17	15	16	18	17	17	12	8	6	20	15
Scorpaenidae	12	22	16	13	10	10	10	13	7	17	19
Tetraodontidae	13	12	13	9	6	8	12	8	9	7	10
Spp no total	229	244	262	248	210	204	220	190	178	232	234
Test	229	244	262	248	210	204	220	190	178	232	234
	Socotra	Go Aqaba	n+c Red Sea	s Red Sea	w Go Aden (Djib)	e Go Aden (ext.)	central Oman	Go Oman	Arabian Gulf	Somali Current Coast*	Kenya
Acanthuridae	29	8	12	11	8	14	14	6	4	28	12
Balistidae	11	7	11	9	12	10	8	6	4	18	6
Chaetodontidae	29	13	13	14	17	22	17	8	4	20	20
Pomacanthidae	9	7	7	5	10	7	7	4	1	11	8
Labridae	65	50	55	46	32	46	53	22	15	68	34
Pomacentridae	41	31	34	35	29	27	31	18	14	23	28
Pseudochromidae	13	10	10	10	5	8	13	7	8	7	11
Serranidae	37	27	35	27	35	25	42	23	12	53	47
Apogonidae	33	46	50	47	38	26	26	28	23	19	29
Blenniidae	30	32	35	33	25	24	29	21	23	20	29
Carangidae	27	29	36	37	39	37	42	41	42	41	35
Haemulidae	17	5	10	14	14	16	17	16	17	20	17
Holocentridae	7	13	11	7	8	7	1	1	0	10	9
Lethrinidae	15	12	12	13	14	8	12	6	12	15	16
Lutjanidae	24	18	21	21	28	21	28	23	19	26	25
Mullidae	12	12	16	14	7	16	15	15	10	18	15
Muraenidae	22	28	26	22	4	14	16	10	10	19	15
Scaridae	17	15	16	18	17	17	12	8	6	20	15
Scorpaenidae	12	22	16	13	10	10	10	13	7	17	19
Tetraodontidae	13	12	13	9	6	8	12	8	9	7	10
Spp no total	463	397	439	405	358	363	405	284	240	460	400
Test	463	397	439	405	358	363	405	284	240	460	400
