# Supplementary material for: Biogeography of the coastal fishes of the Socotra Archipelago: Challenging current ecoregional concepts
Source: PLoS One. 2022 Apr 29;17(4):e0267086. doi: 10.1371/journal.pone.0267086 (PMC9053782; doi:10.1371/journal.pone.0267086)
Supplement: S2 Data — List of the ANOSIM results of the statistical validation of 28 plausible a priori “province-level” designations (combinations) of the 10 Arabian ecoregional units (and Kenya), including pairwise test results. (XLSX) [file pone.0267086.s002.xlsx]

## Sheet: S4 Data (Zajonz et al.)
Zajonz, U., Lavergne, E., Bogorodsky, S.V. & Krupp, F. Biogeography of the Coastal Fishes of the Socotra Archipelago: Challenging Current Ecoregional Concepts. PLoS ONE (2022 acc.)
Supporting Information - Data 2: ANOSIM results of province-level hypotheses testing.
List of the ANOSIM results of the statistical validation of 28 plausible a priori “province-level” designations (combinations) of the 10 Arabian ecoregional units (and Kenya), including pairwise test results.
ANOSIM
Analysis of Similarities
One-Way Analysis
Resemblance worksheet
Name: Resem45
Data type: Distance
Selection: All
Factor Values							Factor Values							Factor Values
Factor: U. "Arabia dividua 4b"							Factor: A1. Spalding et al. (2007)							Factor: A2a. "Briggs & Bowen" (v1)
19a							18							19
18							19							18
19b							20
20
Factor Groups							Factor Groups							Factor Groups
Sample	U. "Arabia dividua 4b"						Sample	A1. Spalding et al. (2007)						Sample	A2a. "Briggs & Bowen" (v1)
Socotra	19a						Socotra	18						Socotra	19
e Go Aden	19a						Go Aqaba	18						e Go Aden	19
Oman (Arab Sea coast)	19a						n+c Red Sea	18						Oman (Arab Sea coast)	19
Go Aqaba	18						s Red Sea	18						Go Oman	19
n+c Red Sea	18						w Go Aden (Djib)	18						Arabian Gulf	19
s Red Sea	18						e Go Aden	18						Somali Current Coast*	19
w Go Aden (Djib)	18						Oman (Arab Sea coast)	19						Kenya	19
Go Oman	19b						Go Oman	19						Go Aqaba	18
Arabian Gulf	19b						Arabian Gulf	19						n+c Red Sea	18
Somali Current Coast*	20						Somali Current Coast*	19						s Red Sea	18
Kenya	20						Kenya	20						w Go Aden (Djib)	18
Global Test							Global Test							Global Test
Sample statistic (Global R): 0,975							Sample statistic (Global R): 0,703							Sample statistic (Global R): 0,302
Significance level of sample statistic: 0,003%							Significance level of sample statistic: 0,04%							Significance level of sample statistic: 5,5%
Number of permutations: 34650 (All possible permutations)							Number of permutations: 2310 (All possible permutations)							Number of permutations: 330 (All possible permutations)
Number of permuted statistics greater than or equal to Global R: 1							Number of permuted statistics greater than or equal to Global R: 1							Number of permuted statistics greater than or equal to Global R: 18
Pairwise Tests							Pairwise Tests
	R	Significance	Possible	Actual	Number >=			R	Significance	Possible	Actual	Number >=
Groups	Statistic	Level %	Permutations	Permutations	Observed		Groups	Statistic	Level %	Permutations	Permutations	Observed
19a, 18	0.926	2.9	35	35	1		18, 19	0.671	0.5	210	210	1
19a, 19b	0.917	10	10	10	1		18, 20	1	14.3	7	7	1
19a, 20	1	10	10	10	1		19, 20	0.417	20	5	5	1
18, 19b	1	6.7	15	15	1
18, 20	1	6.7	15	15	1
19b, 20	1	33.3	3	3	1
Factor Values							Factor Values							Factor Values
Factor: A2b. "Briggs & Bowen" (v2)							Factor: A3a. "Kulbicki et al." (a)							Factor: A3b. "Kulbicki et al." (b)
19							20							18
18							18							20
Factor Groups							Factor Groups							Factor Groups
Sample	A3a. "Kulbicki et al." (a)						Sample	A3a. "Kulbicki et al." (a)						Sample	A3b. "Kulbicki et al." (b)
Socotra	20						Socotra	20						Socotra	18
Oman (Arab Sea coast)	20						Somali Current Coast*	20						Go Aqaba	18
Go Oman	20						Kenya	20						n+c Red Sea	18
Arabian Gulf	18						Go Aqaba	18						s Red Sea	18
Somali Current Coast*	18						n+c Red Sea	18						w Go Aden (Djib)	18
Kenya	18						s Red Sea	18						e Go Aden	18
Go Aqaba	18						w Go Aden (Djib)	18						Oman (Arab Sea coast)	18
n+c Red Sea	18						e Go Aden	18						Go Oman	18
s Red Sea	18						Oman (Arab Sea coast)	18						Arabian Gulf	18
w Go Aden (Djib)	18						Go Oman	18						Somali Current Coast*	18
e Go Aden	18						Arabian Gulf	18						Kenya	20
Global Test							Global Test							Global Test
Sample statistic (Global R): 0,427							Sample statistic (Global R): 0,247							Sample statistic (Global R): 0,498
Significance level of sample statistic: 0,9%							Significance level of sample statistic: 10,9%							Significance level of sample statistic: 18,2%
Number of permutations: 462 (All possible permutations)							Number of permutations: 165 (All possible permutations)							Number of permutations: 11 (All possible permutations)
Number of permuted statistics greater than or equal to Global R: 4							Number of permuted statistics greater than or equal to Global R: 18							Number of permuted statistics greater than or equal to Global R: 2
Factor Values							Factor Values							Factor Values
Factor: B. "Arabia classic"							Factor: C. "Arabia maxima"							Factor: D. "Arabia minima 1a"
18							18							19
19							19							18
20														20
Factor Groups							Factor Groups							Factor Groups
Sample	B. "Arabia classic"						Sample	C. "Arabia maxima"						Sample	D. "Arabia minima 1a"
Socotra	18						Socotra	18						Socotra	19
Go Aqaba	18						Go Aqaba	18						Somali Current Coast*	19
n+c Red Sea	18						n+c Red Sea	18						Go Aqaba	18
s Red Sea	18						s Red Sea	18						n+c Red Sea	18
w Go Aden (Djib)	18						w Go Aden (Djib)	18						s Red Sea	18
e Go Aden	18						e Go Aden	18						w Go Aden (Djib)	18
Oman (Arab Sea coast)	18						Oman (Arab Sea coast)	18						e Go Aden	18
Go Oman	18						Go Oman	18						Oman (Arab Sea coast)	18
Arabian Gulf	18						Arabian Gulf	18						Go Oman	18
Somali Current Coast*	19						Somali Current Coast*	18						Arabian Gulf	18
Kenya	20						Kenya	19						Kenya	20
Global Test							Global Test							Global Test
Sample statistic (Global R): 0,301							Sample statistic (Global R): 0,498							Sample statistic (Global R): 0,212
Significance level of sample statistic: 12,7%							Significance level of sample statistic: 18,2%							Significance level of sample statistic: 14,1%
Number of permutations: 55 (All possible permutations)							Number of permutations: 11 (All possible permutations)							Number of permutations: 495 (All possible permutations)
Number of permuted statistics greater than or equal to Global R: 7							Number of permuted statistics greater than or equal to Global R: 2							Number of permuted statistics greater than or equal to Global R: 70
Pairwise Tests														Pairwise Tests
	R	Significance	Possible	Actual	Number >=										R	Significance	Possible	Actual	Number >=
Groups	Statistic	Level %	Permutations	Permutations	Observed									Groups	Statistic	Level %	Permutations	Permutations	Observed
18, 19	0.099	30	10	10	3									19, 18	0.06	31.1	45	45	14
18, 20	0.593	20	10	10	2									19, 20	0	66.7	3	3	2
														18, 20	0.563	22.2	9	9	2
Failed Pairwise Tests
Groups	Error
19, 20	At least one level must be larger than 1 in size
Factor Values							Factor Values							Factor Values
Factor: E. "Arabia minima 1b"							Factor: F. "Arabia minima 1c"							Factor: G. "Arabia minima 1d"
19							19							19
18							18a							18a
							18b							18b
Factor Groups							Factor Groups							Factor Groups
Sample	E. "Arabia minima 1b"						Sample	F. "Arabia minima 1c"						Sample	G. "Arabia minima 1d"
Socotra	19						Socotra	19						Socotra	19
Somali Current Coast*	19						Somali Current Coast*	19						Somali Current Coast*	19
Kenya	19						Kenya	19						Kenya	19
Go Aqaba	18						Go Aqaba	18a						Go Aqaba	18a
n+c Red Sea	18						n+c Red Sea	18a						n+c Red Sea	18a
s Red Sea	18						s Red Sea	18a						s Red Sea	18a
w Go Aden (Djib)	18						w Go Aden (Djib)	18a						w Go Aden (Djib)	18a
e Go Aden	18						e Go Aden	18a						e Go Aden	18a
Oman (Arab Sea coast)	18						Oman (Arab Sea coast)	18a						Oman (Arab Sea coast)	18a
Go Oman	18						Go Oman	18a						Go Oman	18b
Arabian Gulf	18						Arabian Gulf	18b						Arabian Gulf	18b
Global Test							Global Test							Global Test
Sample statistic (Global R): 0,247							Sample statistic (Global R): 0,484							Sample statistic (Global R): 0,751
Significance level of sample statistic: 10,9%							Significance level of sample statistic: 2,3%							Significance level of sample statistic: 0,06%
Number of permutations: 165 (All possible permutations)							Number of permutations: 1320 (All possible permutations)							Number of permutations: 4620 (All possible permutations)
Number of permuted statistics greater than or equal to Global R: 18							Number of permuted statistics greater than or equal to Global R: 31							Number of permuted statistics greater than or equal to Global R: 3
							Pairwise Tests							Pairwise Tests
								R	Significance	Possible	Actual	Number >=			R	Significance	Possible	Actual	Number >=
							Groups	Statistic	Level %	Permutations	Permutations	Observed		Groups	Statistic	Level %	Permutations	Permutations	Observed
							19, 18a	0.369	5	120	120	6		19, 18a	0.556	2.4	84	84	2
							19, 18b	1	25	4	4	1		19, 18b	1	10	10	10	1
							18a, 18b	0.619	12.5	8	8	1		18a, 18b	0.906	3.6	28	28	1
Factor Values							Factor Values							Factor Values
Factor: H. "Arabia dividua 1a"							Factor: I. "Arabia dividua 1b"							Factor: J. "Arabia dividua 1c"
19							19							20
18							18							18
20							20							19
Factor Groups							Factor Groups							Factor Groups
Sample	H. "Arabia dividua 1a"						Sample	I. "Arabia dividua 1b"						Sample	J. "Arabia dividua 1c"
Socotra	19						Socotra	19						Socotra	20
w Go Aden (Djib)	19						w Go Aden (Djib)	19						Somali Current Coast*	20
e Go Aden	19						e Go Aden	19						Kenya	20
Oman (Arab Sea coast)	19						Oman (Arab Sea coast)	19						Go Aqaba	18
Go Oman	19						Go Oman	19						n+c Red Sea	18
Arabian Gulf	19						Arabian Gulf	19						s Red Sea	18
Somali Current Coast*	19						Go Aqaba	18						w Go Aden (Djib)	19
Go Aqaba	18						n+c Red Sea	18						e Go Aden	19
n+c Red Sea	18						s Red Sea	18						Oman (Arab Sea coast)	19
s Red Sea	18						Somali Current Coast*	20						Go Oman	19
Kenya	20						Kenya	20						Arabian Gulf	19
Global Test							Global Test							Global Test
Sample statistic (Global R): 0,32							Sample statistic (Global R): 0,401							Sample statistic (Global R): 0,394
Significance level of sample statistic: 6,7%							Significance level of sample statistic: 3,5%							Significance level of sample statistic: 2,3%
Number of permutations: 1320 (All possible permutations)							Number of permutations: 4620 (All possible permutations)							Number of permutations: 4620 (All possible permutations)
Number of permuted statistics greater than or equal to Global R: 89							Number of permuted statistics greater than or equal to Global R: 160							Number of permuted statistics greater than or equal to Global R: 104
Pairwise Tests							Pairwise Tests							Pairwise Tests
	R	Significance	Possible	Actual	Number >=			R	Significance	Possible	Actual	Number >=			R	Significance	Possible	Actual	Number >=
Groups	Statistic	Level %	Permutations	Permutations	Observed		Groups	Statistic	Level %	Permutations	Permutations	Observed		Groups	Statistic	Level %	Permutations	Permutations	Observed
19, 18	0.21	11.7	120	120	14		19, 18	0.272	10.7	84	84	9		20, 18	0.778	10	10	10	1
19, 20	0.429	25	8	8	2		19, 20	0.448	10.7	28	28	3		20, 19	0.344	10.7	56	56	6
18, 20	1	25	4	4	1		18, 20	1	10	10	10	1		18, 19	0.344	7.1	56	56	4
Factor Values							Factor Values							Factor Values
Factor: K. "Arabia dividua 1d"							Factor: L. "Arabia dividua 2a"							Factor: M. "Arabia dividua 2b"
20a							19							19
18							18							18
19							20							20
20b
Factor Groups							Factor Groups							Factor Groups
Sample	K. "Arabia dividua 1d"						Sample	L. "Arabia dividua 2a"						Sample	M. "Arabia dividua 2b"
Socotra	20a						Socotra	19						Socotra	19
Somali Current Coast*	20a						e Go Aden	19						e Go Aden	19
Go Aqaba	18						Oman (Arab Sea coast)	19						Oman (Arab Sea coast)	19
n+c Red Sea	18						Go Oman	19						Go Oman	19
s Red Sea	18						Arabian Gulf	19						Arabian Gulf	19
w Go Aden (Djib)	19						Somali Current Coast*	19						Go Aqaba	18
e Go Aden	19						Go Aqaba	18						n+c Red Sea	18
Oman (Arab Sea coast)	19						n+c Red Sea	18						s Red Sea	18
Go Oman	19						s Red Sea	18						w Go Aden (Djib)	18
Arabian Gulf	19						w Go Aden (Djib)	18						Somali Current Coast*	20
Kenya	20b						Kenya	20						Kenya	20
Global Test							Global Test							Global Test
Sample statistic (Global R): 0,387							Sample statistic (Global R): 0,485							Sample statistic (Global R): 0,622
Significance level of sample statistic: 3,7%							Significance level of sample statistic: 1%							Significance level of sample statistic: 0,1%
Number of permutations: 27720 (All possible permutations)							Number of permutations: 2310 (All possible permutations)							Number of permutations: 6930 (All possible permutations)
Number of permuted statistics greater than or equal to Global R: 1024							Number of permuted statistics greater than or equal to Global R: 22							Number of permuted statistics greater than or equal to Global R: 8
Pairwise Tests							Pairwise Tests							Pairwise Tests
	R	Significance	Possible	Actual	Number >=			R	Significance	Possible	Actual	Number >=			R	Significance	Possible	Actual	Number >=
Groups	Statistic	Level %	Permutations	Permutations	Observed		Groups	Statistic	Level %	Permutations	Permutations	Observed		Groups	Statistic	Level %	Permutations	Permutations	Observed
20a, 18	1	10	10	10	1		19, 18	0.425	3.3	210	210	7		19, 18	0.569	2.4	126	126	3
20a, 19	0.109	33.3	21	21	7		19, 20	0.422	28.6	7	7	2		19, 20	0.564	9.5	21	21	2
20a, 20b	0	66.7	3	3	2		18, 20	1	20	5	5	1		18, 20	1	6.7	15	15	1
18, 19	0.344	7.1	56	56	4
18, 20b	1	25	4	4	1
19, 20b	0.68	16.7	6	6	1
Factor Values							Factor Values							Factor Values
Factor: N. "Arabia dividua 2c"							Factor: O. "Arabia dividua 2d"							Factor: P. "Arabia dividua 3a"
20							20a							19a
18							18							18
19							19							19b
							20b							20
Factor Groups							Factor Groups							Factor Groups
Sample	N. "Arabia dividua 2c"						Sample	O. "Arabia dividua 2d"						Sample	P. "Arabia dividua 3a"
Socotra	20						Socotra	20a						Socotra	19a
Somali Current Coast*	20						Somali Current Coast*	20a						e Go Aden	19a
Kenya	20						Go Aqaba	18						Oman (Arab Sea coast)	19a
Go Aqaba	18						n+c Red Sea	18						Go Oman	19a
n+c Red Sea	18						s Red Sea	18						Somali Current Coast*	19a
s Red Sea	18						w Go Aden (Djib)	18						Go Aqaba	18
w Go Aden (Djib)	18						e Go Aden	19						n+c Red Sea	18
e Go Aden	19						Oman (Arab Sea coast)	19						s Red Sea	18
Oman (Arab Sea coast)	19						Go Oman	19						w Go Aden (Djib)	18
Go Oman	19						Arabian Gulf	19						Arabian Gulf	19b
Arabian Gulf	19						Kenya	20b						Kenya	20
Global Test							Global Test							Global Test
Sample statistic (Global R): 0,653							Sample statistic (Global R): 0,674							Sample statistic (Global R): 0,67
Significance level of sample statistic: 0,03%							Significance level of sample statistic: 0,09%							Significance level of sample statistic: 0,09%
Number of permutations: 5775 (All possible permutations)							Number of permutations: 17325 (All possible permutations)							Number of permutations: 6930 (All possible permutations)
Number of permuted statistics greater than or equal to Global R: 2							Number of permuted statistics greater than or equal to Global R: 15							Number of permuted statistics greater than or equal to Global R: 6
Pairwise Tests							Pairwise Tests							Pairwise Tests
	R	Significance	Possible	Actual	Number >=			R	Significance	Possible	Actual	Number >=			R	Significance	Possible	Actual	Number >=
Groups	Statistic	Level %	Permutations	Permutations	Observed		Groups	Statistic	Level %	Permutations	Permutations	Observed		Groups	Statistic	Level %	Permutations	Permutations	Observed
20, 18	0.852	2.9	35	35	1		20a, 18	1	6.7	15	15	1		19a, 18	0.544	2.4	126	126	3
20, 19	0.5	5.7	35	35	2		20a, 19	0.286	13.3	15	15	2		19a, 19b	0.48	16.7	6	6	1
18, 19	0.708	2.9	35	35	1		20a, 20b	0	66.7	3	3	2		19a, 20	0.48	33.3	6	6	2
							18, 19	0.708	2.9	35	35	1		18, 19b	1	20	5	5	1
							18, 20b	1	20	5	5	1		18, 20	1	20	5	5	1
							19, 20b	0.833	20	5	5	1
														Failed Pairwise Tests
														Groups	Error
														19b, 20	At least one level must be larger than 1 in size
Factor Values							Factor Values							Factor Values
Factor: Q. "Arabia dividua 3b"							Factor: R. "Arabia dividua 3c"							Factor: S. "Arabia dividua 3d"
19a							20							20a
18							18							18
19b							19a							19a
20							19b							19b
														20b
Factor Groups							Factor Groups							Factor Groups
Sample	Q. "Arabia dividua 3b"						Sample	R. "Arabia dividua 3c"						Sample	S. "Arabia dividua 3d"
Socotra	19a						Socotra	20						Socotra	20a
e Go Aden	19a						Somali Current Coast*	20						Somali Current Coast*	20a
Oman (Arab Sea coast)	19a						Kenya	20						Go Aqaba	18
Go Oman	19a						Go Aqaba	18						n+c Red Sea	18
Go Aqaba	18						n+c Red Sea	18						s Red Sea	18
n+c Red Sea	18						s Red Sea	18						w Go Aden (Djib)	18
s Red Sea	18						w Go Aden (Djib)	18						e Go Aden	19a
w Go Aden (Djib)	18						e Go Aden	19a						Oman (Arab Sea coast)	19a
Arabian Gulf	19b						Oman (Arab Sea coast)	19a						Go Oman	19a
Somali Current Coast*	20						Go Oman	19a						Arabian Gulf	19b
Kenya	20						Arabian Gulf	19b						Kenya	20b
Global Test							Global Test							Global Test
Sample statistic (Global R): 0,788							Sample statistic (Global R): 0,74							Sample statistic (Global R): 0,796
Significance level of sample statistic: 0,01%							Significance level of sample statistic: 0,02%							Significance level of sample statistic: 0,03%
Number of permutations: 17325 (All possible permutations)							Number of permutations: 23100 (All possible permutations)							Number of permutations: 69300 (All possible permutations)
Number of permuted statistics greater than or equal to Global R: 2							Number of permuted statistics greater than or equal to Global R: 5							Number of permuted statistics greater than or equal to Global R: 22
Pairwise Tests							Pairwise Tests							Pairwise Tests
	R	Significance	Possible	Actual	Number >=			R	Significance	Possible	Actual	Number >=			R	Significance	Possible	Actual	Number >=
Groups	Statistic	Level %	Permutations	Permutations	Observed		Groups	Statistic	Level %	Permutations	Permutations	Observed		Groups	Statistic	Level %	Permutations	Permutations	Observed
19a, 18	0.688	2.9	35	35	1		20, 18	0.852	2.9	35	35	1		20a, 18	1	6.7	15	15	1
19a, 19b	0.333	20	5	5	1		20, 19a	0.444	10	10	10	1		20a, 19a	0.167	40	10	10	4
19a, 20	0.75	6.7	15	15	1		20, 19b	1	25	4	4	1		20a, 19b	1	33.3	3	3	1
18, 19b	1	20	5	5	1		18, 19a	0.778	2.9	35	35	1		20a, 20b	0	66.7	3	3	2
18, 20	1	6.7	15	15	1		18, 19b	1	20	5	5	1		18, 19a	0.778	2.9	35	35	1
19b, 20	1	33.3	3	3	1		19a, 19b	0.111	50	4	4	2		18, 19b	1	20	5	5	1
														18, 20b	1	20	5	5	1
														19a, 19b	0.111	50	4	4	2
														19a, 20b	1	25	4	4	1
														Failed Pairwise Tests
														Groups	Error
														19b, 20b	At least one level must be larger than 1 in size
Factor Values							Factor Values							Factor Values
Factor: T. "Arabia dividua 4a"							Factor: U. "Arabia dividua 4b"							Factor: V. "Arabia dividua 4c"
19a							19a							20
18							18							18
19b							19b							19a
20							20							19b
Factor Groups							Factor Groups							Factor Groups
Sample	T. "Arabia dividua 4a"						Sample	U. "Arabia dividua 4b"						Sample	V. "Arabia dividua 4c"
Socotra	19a						Socotra	19a						Socotra	20
e Go Aden	19a						e Go Aden	19a						Somali Current Coast*	20
Oman (Arab Sea coast)	19a						Oman (Arab Sea coast)	19a						Kenya	20
Somali Current Coast*	19a						Go Aqaba	18						Go Aqaba	18
Go Aqaba	18						n+c Red Sea	18						n+c Red Sea	18
n+c Red Sea	18						s Red Sea	18						s Red Sea	18
s Red Sea	18						w Go Aden (Djib)	18						w Go Aden (Djib)	18
w Go Aden (Djib)	18						Go Oman	19b						e Go Aden	19a
Go Oman	19b						Arabian Gulf	19b						Oman (Arab Sea coast)	19a
Arabian Gulf	19b						Somali Current Coast*	20						Go Oman	19b
Kenya	20						Kenya	20						Arabian Gulf	19b
Global Test							Global Test							Global Test
Sample statistic (Global R): 0,886							Sample statistic (Global R): 0,975							Sample statistic (Global R): 0,847
Significance level of sample statistic: 0,006%							Significance level of sample statistic: 0,003%							Significance level of sample statistic: 0,009%
Number of permutations: 17325 (All possible permutations)							Number of permutations: 34650 (All possible permutations)							Number of permutations: 34650 (All possible permutations)
Number of permuted statistics greater than or equal to Global R: 1							Number of permuted statistics greater than or equal to Global R: 1							Number of permuted statistics greater than or equal to Global R: 3
Pairwise Tests							Pairwise Tests							Pairwise Tests
	R	Significance	Possible	Actual	Number >=			R	Significance	Possible	Actual	Number >=			R	Significance	Possible	Actual	Number >=
Groups	Statistic	Level %	Permutations	Permutations	Observed		Groups	Statistic	Level %	Permutations	Permutations	Observed		Groups	Statistic	Level %	Permutations	Permutations	Observed
19a, 18	0.771	2.9	35	35	1		19a, 18	0.926	2.9	35	35	1		20, 18	0.852	2.9	35	35	1
19a, 19b	0.857	6.7	15	15	1		19a, 19b	0.917	10	10	10	1		20, 19a	0.25	30	10	10	3
19a, 20	0.583	20	5	5	1		19a, 20	1	10	10	10	1		20, 19b	1	10	10	10	1
18, 19b	1	6.7	15	15	1		18, 19b	1	6.7	15	15	1		18, 19a	0.929	6.7	15	15	1
18, 20	1	20	5	5	1		18, 20	1	6.7	15	15	1		18, 19b	1	6.7	15	15	1
19b, 20	1	33.3	3	3	1		19b, 20	1	33.3	3	3	1		19a, 19b	0.75	33.3	3	3	1
Factor Values							Factor Values
Factor: W. "Arabia dividua 4d"							Factor: Z. "Arabia dividua 5"
20a							20
18							18
19a							19a
19b							19b
20b							21
Factor Groups							Factor Groups
Sample	W. "Arabia dividua 4d"						Sample	Z. "Arabia dividua 5"
Socotra	20a						Socotra	20
Somali Current Coast*	20a						Go Aqaba	18
Go Aqaba	18						n+c Red Sea	18
n+c Red Sea	18						s Red Sea	18
s Red Sea	18						w Go Aden (Djib)	18
w Go Aden (Djib)	18						e Go Aden	19a
e Go Aden	19a						Oman (Arab Sea coast)	19a
Oman (Arab Sea coast)	19a						Go Oman	19b
Go Oman	19b						Arabian Gulf	19b
Arabian Gulf	19b						Somali Current Coast*	21
Kenya	20b						Kenya	21
Global Test							Global Test
Sample statistic (Global R): 0,932							Sample statistic (Global R): 0,957
Significance level of sample statistic: 0,02%							Significance level of sample statistic: 0,009%
Number of permutations: 34650 (All possible permutations)							Number of permutations: 34650 (All possible permutations)
Number of permuted statistics greater than or equal to Global R: 6							Number of permuted statistics greater than or equal to Global R: 3
Pairwise Tests							Pairwise Tests
	R	Significance	Possible	Actual	Number >=			R	Significance	Possible	Actual	Number >=
Groups	Statistic	Level %	Permutations	Permutations	Observed		Groups	Statistic	Level %	Permutations	Permutations	Observed
20a, 18	1	6.7	15	15	1		20, 18	1	20	5	5	1
20a, 19a	0	66.7	3	3	2		20, 19a	-1	100	3	3	3
20a, 19b	1	33.3	3	3	1		20, 19b	1	33.3	3	3	1
20a, 20b	0	66.7	3	3	2		20, 21	1	33.3	3	3	1
18, 19a	0.929	6.7	15	15	1		18, 19a	0.929	6.7	15	15	1
18, 19b	1	6.7	15	15	1		18, 19b	1	6.7	15	15	1
18, 20b	1	20	5	5	1		18, 21	1	6.7	15	15	1
19a, 19b	0.75	33.3	3	3	1		19a, 19b	0.75	33.3	3	3	1
19a, 20b	1	33.3	3	3	1		19a, 21	1	33.3	3	3	1
19b, 20b	1	33.3	3	3	1		19b, 21	1	33.3	3	3	1
