# Supplementary material for: Biogeography of the coastal fishes of the Socotra Archipelago: Challenging current ecoregional concepts
Source: PLoS One. 2022 Apr 29;17(4):e0267086. doi: 10.1371/journal.pone.0267086 (PMC9053782; doi:10.1371/journal.pone.0267086)
Supplement: S3 Data — List of the SIMPROF significance values of within-cluster data structure and of nMDS stress values pertinent to core analyses illustrated in the Figs 3a, 3b, 4a, 4b, 5, 6, 8a and 8b. (XLSX) [file pone.0267086.s003.xlsx]

## Sheet: S5 Data (Zajonz et al.)
Zajonz, U., Lavergne, E., Bogorodskiy, S.V. & Krupp, F. Biogeography of the Coastal Fishes of the Socotra Archipelago: Challenging Current Ecoregional Concepts. PLoS ONE (2022 acc.)
Supporting Information - Data 3: SIMPROF and Kruskal Stress results of the cluster dendrograms and nMDS plots, respectively
List of the SIMPROF and Kruskal Stress values of the ordinations presented as Figures 4a-b, 5a, 6, 7, 8a-b , showing the statistical support to the within-cluster relationships
Fig. 4a_SIMPROF				Fig. 5a_SIMPROF
Resemblance worksheet				Resemblance worksheet
Name: Hell (P-A)(4)				Name: Hell corr (P-A)
Data type: Distance				Data type: Distance
Selection: All				Selection: All
Samples				Samples
1	SOC-801/Mon01/Hawlaf deep			1	Socotra
2	SOC-802/Mon03/DiHamri deep			2	Go Aqaba
3	SOC-804/Mon04/DiHamri shallow			3	n+c Red Sea
4	SOC-805/Mon10/Roosh shallow			4	s Red Sea
5	SOC-806/Mon11/Roosh deep			5	w Go Aden (Djib)
6	SOC-900/Mon06/Anjara Bay, AAK			6	e Go Aden ext.
7	SOC-901/Mon07/Semha			7	Central Oman
8	SOC-902/Mon08/Darsa			8	Go Oman
9	SOC-903/Mon01/Halwaf deep			9	Arabian Gulf
10	SOC-905/Mon10/Roosh shallow			10	Somali Current Coast*
11	SOC-906/Mon11/Roosh deep			11	Kenya
12	SOC-907/Mon04/Di Hamri shallow
13	SOC-908/Mon03/Di Hamri deep			Parameters
14	GOA Belhaf A (1)			Cluster mode: Group average
15	GOA Belhaf C (2)
16	GOA Belhaf D (3)			Simprof test
17	GOA Belhaf E (4)
18	GOA Belhaf F (5)			Data worksheet
19	RS04-20/Kamaran Group, Tiqfash Island			Name: Distrib Biogeo_8 Key Fams_fin (corrSB)(2)
20	RS04-21/Kamaran Group, Uqban Khebir Island			Data type: Other
21	RS04-31/Hanish Group, Abu Ail Island			Sample selection: All
22	RS04-49/Kamaran Group, Uqban Serir Island			Variable selection: All
23	RS04-01/Kamaran Group, Uqban Khebir
24	RS04-03/Kamaran Group, Kamaran Island			Simprof Parameters
25	RS04-19/Kamaran Group, Six-Foot-Rock			Permutations for mean profile: 2000
26	RS04-30/Hanish Group, Hanish Island			Simulation permutations: 999
27	RS04-69/Kamaran Group, Khudamah Island			Significance level: 5%
28	RS04-75/Kamaran Group, Khudamah Island NE			Resemblance:
29	RS04-87/Kamaran Group, Al-Badi Island			Analyse between: Samples
				Resemblance measure: D17 Hellinger distance
Parameters
Cluster mode: Group average				Combining
				2+3 -> 12 at 0,49; Pi: 0 Sig(%): 0,1
Simprof test				4+12 -> 13 at 0,6; Pi: 0,03 Sig(%): 0,2
				8+9 -> 14 at 0,65; Pi: 0,02 Sig(%): 0,1
Data worksheet				1+6 -> 15 at 0,73; Pi: 0,02 Sig(%): 0,1
Name: RegAssemPatt_v3 (fac+indic, 403 spp, 29 s., 2015)				5+13 -> 16 at 0,73; Pi: 0,06 Sig(%): 0,1
Data type: Other				10+11 -> 17 at 0,78; Pi: 0,01 Sig(%): 0,1
Sample selection: All				7+15 -> 18 at 0,8; Pi: 0,02 Sig(%): 3,7
Variable selection: All				16+18 -> 19 at 0,9; Pi: 0,09 Sig(%): 0,1
				17+19 -> 20 at 0,99; Pi: 0,09 Sig(%): 0,1
Simprof Parameters				14+20 -> 21 at 1,12; Pi: 0,13 Sig(%): 0,1
Permutations for mean profile: 2000				20+21 -> 22 at 1; Pi: 0,1 Sig(%): 0,1
Simulation permutations: 999				16+22 -> 23 at 1,11; Pi: 0,12 Sig(%): 0,1
Significance level: 5%
Resemblance:
Analyse between: Samples
Resemblance measure: D17 Hellinger distance
Combining
17+18 -> 30 at 0,74
27+28 -> 31 at 0,75
14+16 -> 32 at 0,75
12+13 -> 33 at 0,78; Pi: 0 Sig(%): 58,9
7+8 -> 34 at 0,81; Pi: 0 Sig(%): 34,2
19+20 -> 35 at 0,81
30+32 -> 36 at 0,82; Pi: 0,01 Sig(%): 64,5
22+35 -> 37 at 0,83; Pi: 0,02 Sig(%): 31,9
29+31 -> 38 at 0,83; Pi: 0,01 Sig(%): 37,2
5+11 -> 39 at 0,85; Pi: 0,01 Sig(%): 0,4
1+9 -> 40 at 0,86; Pi: 0 Sig(%): 72,4
10+33 -> 41 at 0,86; Pi: 0,03 Sig(%): 3,5
15+36 -> 42 at 0,88; Pi: 0,02 Sig(%): 1,1
2+41 -> 43 at 0,91; Pi: 0,03 Sig(%): 0,9
37+38 -> 44 at 0,92; Pi: 0,02 Sig(%): 1,1
21+26 -> 45 at 0,93; Pi: 0 Sig(%): 9,9
6+34 -> 46 at 0,94; Pi: 0,03 Sig(%): 0,9
23+24 -> 47 at 0,95; Pi: 0 Sig(%): 73,7
39+43 -> 48 at 0,96; Pi: 0,02 Sig(%): 0,1
25+44 -> 49 at 0,97; Pi: 0,02 Sig(%): 0,3
40+46 -> 50 at 0,97; Pi: 0,02 Sig(%): 1,5
47+49 -> 51 at 0,98; Pi: 0,02 Sig(%): 0,1
4+48 -> 52 at 0,99; Pi: 0,02 Sig(%): 0,1
3+52 -> 53 at 0,99; Pi: 0,02 Sig(%): 0,2
45+51 -> 54 at 1; Pi: 0,02 Sig(%): 0,1
50+53 -> 55 at 1,03; Pi: 0,03 Sig(%): 0,1
42+55 -> 56 at 1,1; Pi: 0,05 Sig(%): 0,1
54+56 -> 57 at 1,19; Pi: 0,07 Sig(%): 0,1
Fig. 4b _ Kruskal Stress nMDS					Fig. 5b _ Kruskal Stress nMDS
Resemblance worksheet					Resemblance worksheet
Name: Hell (P-A)(5)					Name: Resem45
Data type: Distance					Data type: Distance
Selection: All					Selection: All
Parameters					Parameters
Kruskal stress formula: 1					Kruskal stress formula: 1
Minimum stress: 0.01					Minimum stress: 0,01
Best 3-d configuration (Stress: 0.07)					Best 3-d configuration (Stress: 0,01)
Sample	1	2	3	%	Sample	1	2	3	%
SOC-801/Mon01/Hawlaf deep	-0.76	0.41	0.38	3.4	Socotra	0,26	-0,04	0,69	8,5
SOC-802/Mon03/DiHamri deep	-1.31	-0.07	-0.06	3.0	Go Aqaba	0,67	-0,42	-0,28	1,3
SOC-804/Mon04/DiHamri shallow	-1.15	0.39	0.09	7.2	n+c Red Sea	0,63	-0,37	-0,26	4,3
SOC-805/Mon10/Roosh shallow	-1.21	-0.50	0.30	3.3	s Red Sea	0,55	-0,45	-0,19	3,4
SOC-806/Mon11/Roosh deep	-1.07	-0.26	-0.29	4.4	w Go Aden (Djib)	0,50	-0,32	-0,26	14,8
SOC-900/Mon06/Anjara Bay, AAK	-0.49	-0.27	0.64	4.1	e Go Aden	0,29	-0,18	0,65	6,9
SOC-901/Mon07/Semha	-0.74	0.06	0.43	4.6	Oman (Arab Sea coast)	-0,46	-0,12	0,07	14,5
SOC-902/Mon08/Darsa	-0.73	0.05	0.21	3.1	Go Oman	-1,38	-0,11	-0,10	18,1
SOC-903/Mon01/Halwaf deep	-0.67	0.51	0.29	2.5	Arabian Gulf	-1,58	-0,17	-0,10	13,1
SOC-905/Mon10/Roosh shallow	-0.72	-0.23	0.06	2.5	Somali Current Coast*	0,34	0,62	-0,07	10,6
SOC-906/Mon11/Roosh deep	-0.85	0.38	-0.27	7.2	Kenya	0,19	1,55	-0,14	4,5
SOC-907/Mon04/Di Hamri shallow	-0.84	0.01	-0.13	3.2
SOC-908/Mon03/Di Hamri deep	-0.94	0.00	-0.37	2.1	Best 2-d configuration (Stress: 0,04)
GOA Belhaf A (1)	-0.07	-0.17	-0.23	3.0	Sample	1	2	%
GOA Belhaf C (2)	-0.11	0.14	-0.39	2.2	Socotra	-0,01	-0,12	13,4
GOA Belhaf D (3)	-0.06	-0.10	-0.54	2.2	Go Aqaba	-0,89	0,52	8,1
GOA Belhaf E (4)	0.07	-0.40	-0.40	3.3	n+c Red Sea	-0,64	0,55	9,5
GOA Belhaf F (5)	0.00	-0.36	-0.26	4.4	s Red Sea	-0,44	0,55	4,3
RS04-20/Kamaran Group, Tiqfash Island	0.87	0.11	0.19	1.9	w Go Aden (Djib)	-0,56	0,18	6,8
RS04-21/Kamaran Group, Uqban Khebir Island	1.44	0.09	-0.07	3.9	e Go Aden	0,05	0,34	5,6
RS04-31/Hanish Group, Abu Ail Island	0.58	0.08	-0.03	3.6	Oman (Arab Sea coast)	0,50	-0,16	13,8
RS04-49/Kamaran Group, Uqban Serir Island	1.23	0.17	0.16	3.2	Go Oman	1,34	0,00	11,0
RS04-01/Kamaran Group, Uqban Khebir	1.04	-0.55	0.42	2.8	Arabian Gulf	1,84	0,02	5,5
RS04-03/Kamaran Group, Kamaran Island	1.26	-0.04	0.33	3.7	Somali Current Coast*	-0,49	-0,57	11,5
RS04-19/Kamaran Group, Six-Foot-Rock	1.21	-0.36	0.03	2.1	Kenya	-0,69	-1,32	10,4
RS04-30/Hanish Group, Hanish Island	0.96	0.83	-0.08	4.9
RS04-69/Kamaran Group, Khudamah Island	1.08	0.05	-0.25	2.8	STRESS VALUES
RS04-75/Kamaran Group, Khudamah Island NE	0.94	0.19	-0.10	1.8	Repeat	3D	2D
RS04-87/Kamaran Group, Al-Badi Island	1.06	-0.16	-0.05	3.3	1	0,02 **	0,04
					2	0,01	0,04
Best 2-d configuration (Stress: 0.1)					3	0,03	0,04
Sample	1	2	%		4	0,03	0,05
SOC-801/Mon01/Hawlaf deep	-0.82	-0.50	4.0		5	0,01	0,04
SOC-802/Mon03/DiHamri deep	-1.33	0.08	2.4		6	0,01	0,04
SOC-804/Mon04/DiHamri shallow	-1.15	-0.45	4.9		7	0,01	0,04
SOC-805/Mon10/Roosh shallow	-1.28	0.51	4.8		8	0,03	0,04
SOC-806/Mon11/Roosh deep	-1.11	0.28	3.8		9	0,01	0,05
SOC-900/Mon06/Anjara Bay, AAK	-0.58	0.60	6.1		10	0,01 **	0,04
SOC-901/Mon07/Semha	-0.79	-0.19	4.4		11	0,01	0,04
SOC-902/Mon08/Darsa	-0.77	-0.06	3.5		12	0,03	0,04
SOC-903/Mon01/Halwaf deep	-0.74	-0.49	2.7		13	0,01	0,05
SOC-905/Mon10/Roosh shallow	-0.74	0.15	2.9		14	0,01	0,04
SOC-906/Mon11/Roosh deep	-0.99	-0.16	5.4		15	0,01 **	0,04
SOC-907/Mon04/Di Hamri shallow	-0.87	0.03	2.8		16	0,01	0,04
SOC-908/Mon03/Di Hamri deep	-1.00	0.12	3.1		17	0,03	0,04
GOA Belhaf A (1)	-0.08	0.08	3.4		18	0,03	0,05
GOA Belhaf C (2)	-0.08	-0.22	3.3		19	0,01	0,04
GOA Belhaf D (3)	-0.05	-0.10	4.1		20	0,01	0,04
GOA Belhaf E (4)	0.09	0.23	4.0		21	0,03	0,04
GOA Belhaf F (5)	0.02	0.16	2.8		22	0,01	0,04
RS04-20/Kamaran Group, Tiqfash Island	0.92	-0.04	2.6		23	0,01 **	0,04
RS04-21/Kamaran Group, Uqban Khebir Island	1.48	-0.09	3.2		24	0,01	0,04
RS04-31/Hanish Group, Abu Ail Island	0.62	-0.04	4.4		25	0,03	0,04
RS04-49/Kamaran Group, Uqban Serir Island	1.29	-0.12	3.1		26	0,01	0,04
RS04-01/Kamaran Group, Uqban Khebir	1.11	0.62	2.8		27	0,03	0,04
RS04-03/Kamaran Group, Kamaran Island	1.36	0.13	2.6		28	0,01	0,04
RS04-19/Kamaran Group, Six-Foot-Rock	1.24	0.30	1.8		29	0,01	0,04
RS04-30/Hanish Group, Hanish Island	1.08	-0.73	3.9		30	0,01	0,04
RS04-69/Kamaran Group, Khudamah Island	1.11	-0.08	3.0		31	0,01 **	0,04
RS04-75/Kamaran Group, Khudamah Island NE	0.97	-0.17	2.0		32	0,03	0,04
RS04-87/Kamaran Group, Al-Badi Island	1.09	0.13	2.3		33	0,01	0,04
					34	0,01	0,04
STRESS VALUES					35	0,01	0,04
Repeat	3D	2D			36	0,01	0,04
1	0.08 **	0.1			37	0,01	0,04
2	0.08	0.1			38	0,03	0,22
3	0.07	0.1			39	0,01	0,04
4	0.08	0.11			40	0,01	0,04
5	0.08	0.11			41	0,01	0,04
6	0.08	0.11			42	0,03	0,04
7	0.07	0.1			43	0,03	0,04
8	0.08	0.1			44	0,01	0,04
9	0.08	0.1			45	0,03	0,04
10	0.08	0.1			46	0,01	0,04
11	0.08	0.1			47	0,01	0,05
12	0.08	0.1			48	0,01	0,04
13	0.08	0.1			49	0,03	0,04
14	0.08	0.1			50	0,01	0,04
15	0.08	0.11			51	0,01 **	0,04
16	0.08	0.1			52	0,03	0,04
17	0.08	0.1			53	0,01	0,04
18	0.07	0.1			54	0,01	0,04
19	0.29	0.11			55	0,01	0,04
20	0.08	0.1			56	0,03	0,05
21	0.08	0.1			57	0,03	0,04
22	0.08	0.1			58	0,03	0,04
23	0.08	0.1			59	0,01	0,04
24	0.07	0.1			60	0,01	0,04
25	0.08	0.1			61	0,02 **	0,04
26	0.08	0.11			62	0,03	0,04
27	0.08	0.1			63	0,01	0,05
28	0.08	0.1			64	0,01	0,05
29	0.07	0.1			65	0,03	0,04
30	0.08	0.1			66	0,01	0,04
31	0.08	0.1			67	0,01	0,04
32	0.08	0.1			68	0,01	0,04
33	0.08	0.1			69	0,01	0,04
34	0.08	0.1			70	0,03	0,04
35	0.08	0.11			71	0,01 **	0,04
36	0.08	0.1			72	0,01	0,04
37	0.08	0.11			73	0,03	0,04
38	0.08	0.1			74	0,01	0,04
39	0.08	0.1			75	0,01 **	0,04
40	0.08	0.1			76	0,01	0,04
41	0.07	0.1			77	0,01	0,04
42	0.08	0.11			78	0,01	0,04
43	0.08	0.1			79	0,01 **	0,04
44	0.08	0.1			80	0,03	0,04
45	0.08	0.1			81	0,01	0,04
46	0.08	0.1			82	0,03	0,04
47	0.08	0.11			83	0,01	0,04
48	0.07	0.1			84	0,03	0,04
49	0.08	0.1			85	0,01	0,04
50	0.08	0.1			86	0,01	0,04
51	0.08	0.1			87	0,01	0,04
52	0.08	0.11			88	0,03	0,04
53	0.29	0.1			89	0,01	0,04
54	0.08	0.1			90	0,03	0,05
55	0.08	0.1			91	0,01	0,04
56	0.08	0.1			92	0,19	0,3
57	0.08	0.1			93	0,01 **	0,05
58	0.08	0.1			94	0,03	0,04
59	0.08	0.1			95	0,03	0,04
60	0.08	0.1			96	0,03 **	0,04
61	0.29	0.1			97	0,01	0,05
62	0.08	0.1			98	0,03	0,04
63	0.08	0.1			99	0,01	0,04
64	0.08	0.1			100	0,01	0,04
65	0.08	0.11
66	0.07	0.1			** = Maximum number of iterations used
67	0.08	0.11
68	0.08	0.1			3-d : Minimum stress: 0,01 occurred 65 times
69	0.08	0.1			2-d : Minimum stress: 0,04 occurred 87 times
70	0.08	0.1
71	0.08	0.1
72	0.08	0.1
73	0.07	0.1
74	0.08	0.1
75	0.08	0.11
76	0.08	0.11
77	0.08	0.1
78	0.08	0.1
79	0.07	0.1
80	0.08	0.1
81	0.08	0.1
82	0.07	0.1
83	0.08	0.1
84	0.08	0.1
85	0.08	0.1
86	0.29	0.38
87	0.07	0.1
88	0.08	0.11
89	0.07	0.1
90	0.07	0.1
91	0.08	0.1
92	0.08	0.1
93	0.08	0.1
94	0.08	0.1
95	0.08	0.1
96	0.08	0.1
97	0.08	0.1
98	0.08	0.1
99	0.08	0.1
100	0.08	0.1
** = Maximum number of iterations used
3-d : Minimum stress: 0.07 occurred 14 times
2-d : Minimum stress: 0.1 occurred 83 times
Fig. 6_SIMPROF				Fig. 7_SIMPROF
Resemblance worksheet				Resemblance worksheet
Name: Resem74				Name: Resem89
Data type: Distance				Data type: Distance
Selection: All				Selection: All
Samples				Samples
1	Socotra			1	Socotra
2	Go Aqaba			2	Go Aqaba
3	n+c Red Sea			3	n+c Red Sea
4	s Red Sea			4	s Red Sea
5	w Go Aden (Djib)			5	w Go Aden (Djib)
6	e Go Aden			6	e Go Aden (ext.)
7	s Oman			7	central Oman
8	central Oman			8	Go Oman
9	Go Oman			9	Arabian Gulf
10	Arabian Gulf			10	Somali Current Coast*
11	Somali Current Coast*			11	Kenya
12	Kenya
				Parameters
Parameters				Cluster mode: Group average
Cluster mode: Group average
				Simprof test
Simprof test
				Data worksheet
Data worksheet				Name: Distrib Biogeo (1.a)_8+12 Core Fams (rev2020)
Name: Distrib Biogeo (1.b)_8 Key Fams (rev2020)				Data type: Other
Data type: Other				Sample selection: 1-11
Sample selection: All				Variable selection: 1-1292
Variable selection: All
				Simprof Parameters
Simprof Parameters				Permutations for mean profile: 2000
Permutations for mean profile: 2000				Simulation permutations: 999
Simulation permutations: 999				Significance level: 5%
Significance level: 5%				Resemblance:
Resemblance:				Analyse between: Samples
Analyse between: Samples				Resemblance measure: D17 Hellinger distance
Resemblance measure: D17 Hellinger distance
				Combining
Combining				2+3 -> 12 at 0,51; Pi: 0 Sig(%): 0,1
2+3 -> 13 at 0,49; Pi: 0 Sig(%): 0,1				4+12 -> 13 at 0,61; Pi: 0,05 Sig(%): 0,1
6+7 -> 14 at 0,57; Pi: 0,02 Sig(%): 0,1				8+9 -> 14 at 0,68; Pi: 0 Sig(%): 0,1
4+13 -> 15 at 0,6; Pi: 0,03 Sig(%): 0,3				10+11 -> 15 at 0,72; Pi: 0 Sig(%): 0,1
9+10 -> 16 at 0,65; Pi: 0,02 Sig(%): 0,1				5+13 -> 16 at 0,74; Pi: 0,07 Sig(%): 0,1
5+15 -> 17 at 0,73; Pi: 0,06 Sig(%): 0,1				6+7 -> 17 at 0,75
8+14 -> 18 at 0,74; Pi: 0,07 Sig(%): 0,1				1+17 -> 18 at 0,78; Pi: 0,01 Sig(%): 24,4
1+18 -> 19 at 0,78; Pi: 0,05 Sig(%): 0,1				16+18 -> 19 at 0,91; Pi: 0,09 Sig(%): 0,1
11+12 -> 20 at 0,78; Pi: 0,01 Sig(%): 0,1				15+19 -> 20 at 0,95; Pi: 0,08 Sig(%): 0,1
17+19 -> 21 at 0,91; Pi: 0,09 Sig(%): 0,1				14+20 -> 21 at 1; Pi: 0,09 Sig(%): 0,1
20+21 -> 22 at 1; Pi: 0,1 Sig(%): 0,1
16+22 -> 23 at 1,11; Pi: 0,12 Sig(%): 0,1
Fig. 8a_SIMPROF				Fig. 8b_SIMPROF
Resemblance worksheet				Resemblance worksheet
Name: Resem97				Name: Resem93
Data type: Distance				Data type: Distance
Selection: All				Selection: All
Samples				Samples
1	Socotra			1	Socotra
2	Go Aqaba			2	Go Aqaba
3	n+c Red Sea			3	n+c Red Sea
4	s Red Sea			4	s Red Sea
5	w Go Aden (Djib)			5	w Go Aden (Djib)
6	e Go Aden (ext.)			6	e Go Aden (ext.)
7	central Oman			7	central Oman
8	Go Oman			8	Go Oman
9	Arabian Gulf			9	Arabian Gulf
10	Somali Current Coast*			10	Somali Current Coast*
11	Kenya			11	Kenya
12	Tanzania			12	Tanzania
13	Mozambique			13	Mozambique
14	Comoros			14	Comoros
15	Seychelles (& Aldabra)			15	Seychelles (& Aldabra)
16	Madagascar			16	Madagascar
17	Mauritius (& Cargados-Carajos)			17	Mauritius (& Cargados-Carajos)
18	Reunion & Rodrigues			18	Reunion & Rodrigues
19	Maldives			19	Maldives
20	Chagos			20	Chagos
21	India & east Pakistan			21	India & east Pakistan
22	Sri Lanka			22	Sri Lanka
Parameters				Parameters
Cluster mode: Group average				Cluster mode: Group average
Simprof test				Simprof test
Data worksheet				Data worksheet
Name: Distrib Biogeo (1.a)_8+12 Core Fams (rev2020)				Name: Distrib Biogeo (1.a)_8+12 Core Fams (rev2020)
Data type: Other				Data type: Other
Sample selection: All				Sample selection: All
Variable selection: 1-604				Variable selection: 1-1292
Simprof Parameters				Simprof Parameters
Permutations for mean profile: 2000				Permutations for mean profile: 2000
Simulation permutations: 999				Simulation permutations: 999
Significance level: 5%				Significance level: 5%
Resemblance:				Resemblance:
Analyse between: Samples				Analyse between: Samples
Resemblance measure: D17 Hellinger distance				Resemblance measure: D17 Hellinger distance
Combining				Combining
2+3 -> 23 at 0,49; Pi: 0 Sig(%): 0,2				2+3 -> 23 at 0,51; Pi: 0 Sig(%): 0,1
17+18 -> 24 at 0,54; Pi: 0 Sig(%): 2,9				12+13 -> 24 at 0,61; Pi: 0 Sig(%): 0,1
13+16 -> 25 at 0,57				4+23 -> 25 at 0,61; Pi: 0,05 Sig(%): 0,1
19+20 -> 26 at 0,59; Pi: 0,01 Sig(%): 0,1				17+18 -> 26 at 0,62; Pi: 0 Sig(%): 0,2
15+25 -> 27 at 0,59				15+16 -> 27 at 0,65; Pi: 0 Sig(%): 2,1
12+27 -> 28 at 0,6; Pi: 0 Sig(%): 72,4				19+20 -> 28 at 0,66; Pi: 0,01 Sig(%): 0,1
4+23 -> 29 at 0,6; Pi: 0,03 Sig(%): 0,6				24+27 -> 29 at 0,68; Pi: 0,01 Sig(%): 1
8+9 -> 30 at 0,65; Pi: 0,02 Sig(%): 0,1				8+9 -> 30 at 0,68; Pi: 0 Sig(%): 0,1
24+28 -> 31 at 0,68; Pi: 0,03 Sig(%): 0,1				10+11 -> 31 at 0,72; Pi: 0 Sig(%): 0,1
26+31 -> 32 at 0,72; Pi: 0,04 Sig(%): 0,1				26+29 -> 32 at 0,74; Pi: 0,03 Sig(%): 0,1
1+6 -> 33 at 0,73; Pi: 0,02 Sig(%): 0,1				5+25 -> 33 at 0,74; Pi: 0,07 Sig(%): 0,1
5+29 -> 34 at 0,73; Pi: 0,06 Sig(%): 0,1				6+7 -> 34 at 0,75
10+11 -> 35 at 0,78; Pi: 0,01 Sig(%): 0,1				1+34 -> 35 at 0,78; Pi: 0,01 Sig(%): 26,8
21+22 -> 36 at 0,78; Pi: 0 Sig(%): 0,9				21+22 -> 36 at 0,79; Pi: 0 Sig(%): 0,3
7+33 -> 37 at 0,8; Pi: 0,02 Sig(%): 3,8				28+32 -> 37 at 0,8; Pi: 0,05 Sig(%): 0,1
14+32 -> 38 at 0,84; Pi: 0,06 Sig(%): 0,1				31+37 -> 38 at 0,85; Pi: 0,06 Sig(%): 0,1
35+38 -> 39 at 0,86; Pi: 0,07 Sig(%): 0,1				14+38 -> 39 at 0,87; Pi: 0,06 Sig(%): 0,1
34+37 -> 40 at 0,9; Pi: 0,09 Sig(%): 0,1				33+35 -> 40 at 0,91; Pi: 0,09 Sig(%): 0,1
36+39 -> 41 at 0,93; Pi: 0,09 Sig(%): 0,1				36+39 -> 41 at 0,93; Pi: 0,07 Sig(%): 0,1
40+41 -> 42 at 1,04; Pi: 0,11 Sig(%): 0,1				30+40 -> 42 at 0,98; Pi: 0,1 Sig(%): 0,1
30+42 -> 43 at 1,2; Pi: 0,13 Sig(%): 0,1				41+42 -> 43 at 1,04; Pi: 0,1 Sig(%): 0,1
