# Supplementary material for: Biogeography of the coastal fishes of the Socotra Archipelago: Challenging current ecoregional concepts
Source: PLoS One. 2022 Apr 29;17(4):e0267086. doi: 10.1371/journal.pone.0267086 (PMC9053782; doi:10.1371/journal.pone.0267086)
Supplement: S4 Data — List of 234 species of eight key families from Socotra Archipelago, classified according to a system of 12 global species distribution range patterns (based on Zajonz et al. 2019). (XLSX) [file pone.0267086.s004.xlsx]

## Sheet: S1 Data (Zajonz et al.)
Zajonz, U., Lavergne, E., Bogorodsky, S.V. & Krupp, F. Biogeography of the Coastal Fishes of the Socotra Archipelago: Challenging Current Ecoregional Concepts. PLoS ONE (2022 acc.)
Supporting Information - Data 4: Species distribution classification
List of 234 species of eight key families from Socotra Archipelago, classified according to a system of 12 global species distribution range pattern (based on Zajonz et al. 2019)
	Family		Remark	Biogeo
				234
	Acanthuridae	Acanthurus dussumieri Valenciennes, 1835		IWP
	Acanthuridae	Acanthurus gahhm (Forsskål, 1775)		NWI_e-RSGA
	Acanthuridae	Acanthurus leucocheilus Herre, 1927		IWP
	Acanthuridae	Acanthurus leucosternon Bennett, 1833		pI
	Acanthuridae	Acanthurus lineatus (Linnaeus, 1758)		IWP
	Acanthuridae	Acanthurus mata (Cuvier, 1829)		IWP
	Acanthuridae	Acanthurus nigricans (Linnaeus 1758)	See Craig (2008)	NI-WP+EP
	Acanthuridae	Acanthurus nigricauda Duncker & Mohr, 1929		IWP
	Acanthuridae	Acanthurus nigrofuscus (Forsskål, 1775)		IWP
	Acanthuridae	Acanthurus sohal (Forsskål, 1775)		NWI_reg
	Acanthuridae	Acanthurus tennentii Günther, 1861		pI
	Acanthuridae	Acanthurus thompsoni (Fowler, 1923)		IWP
	Acanthuridae	Acanthurus triostegus (Linnaeus, 1758)		IP
	Acanthuridae	Ctenochaetus binotatus Randall, 1955		IWP
	Acanthuridae	Ctenochaetus striatus (Quoy & Gaimard, 1825)		IWP
	Acanthuridae	Ctenochaetus truncatus Randall & Clements, 2001	Listed in Zajonz et al. (2000) as C. strigosus (Bennett, 1828)	pI
	Acanthuridae	Naso annulatus (Quoy & Gaimard, 1825)		IP
	Acanthuridae	Naso brachycentron (Valenciennes, 1835)		IWP
	Acanthuridae	Naso brevirostris (Cuvier, 1829)		IP
	Acanthuridae	Naso elegans (Rüppell, 1829)	Listed in Zajonz et al. (2000) as N. lituratus (Foster, 1801)	pI
	Acanthuridae	Naso fageni Morrow, 1954		IWP
	Acanthuridae	Naso hexacanthus (Bleeker, 1855)		IP
	Acanthuridae	Naso thynnoides (Cuvier, 1829)		IWP
	Acanthuridae	Naso tuberosus Lacépède 1801	Re-confirmation desired i.e. compared to N. tonganus (Valenciennes, 1835)	WI
	Acanthuridae	Naso unicornis (Forsskål, 1775)		IWP
	Acanthuridae	Naso vlamingii (Valenciennes, 1835)		IWP
	Acanthuridae	Zebrasoma desjardinii (Bennett, 1836)	Listed in Zajonz et al. (2000) as Z. veliferum (Bloch 1795), correct spelling is Z. velifer	pI
	Acanthuridae	Zebrasoma scopas (Cuvier, 1829)		IWP
	Acanthuridae	Zebrasoma xanthurum (Blyth, 1852)		NWI_reg
	Acanthuridae			29
	Balistidae	Balistapus undulatus (Park, 1797)		IWP
	Balistidae	Balistoides conspicillum (Bloch & Schneider, 1801)		IWP
	Balistidae	Balistoides viridescens (Bloch & Schneider, 1801)		IWP
	Balistidae	Canthidermis macrolepis (Boulenger, 1888)		NWI_reg
	Balistidae	Melichthys indicus Randall & Klausewitz, 1973		pI
	Balistidae	Odonus niger (Rüppell, 1836)		IWP
	Balistidae	Pseudobalistes flavimarginatus (Rüppell, 1829)		IWP
	Balistidae	Pseudobalistes fuscus (Bloch & Schneider, 1801)		IWP
	Balistidae	Rhinecanthus assasi (Forsskål, 1775)		NWI_reg
	Balistidae	Sufflamen chrysopterum (Bloch & Schneider, 1801)	Probably S. albicaudatum (Rüppell, 1829) also known from Socotra	IWP
	Balistidae	Sufflamen fraenatum (Latreille, 1804)		IWP
	Balistidae			11
	Chaetodontidae	Chaetodon auriga Forsskål, 1775		IP
	Chaetodontidae	Chaetodon bennetti Cuvier, 1831		IWP
	Chaetodontidae	Chaetodon collare x lunula		NWI_HZ
	Chaetodontidae	Chaetodon collare Bloch, 1787		NI-WP
	Chaetodontidae	Chaetodon falcula Bloch, 1795		pI
	Chaetodontidae	Chaetodon fasciatus (Forsskål, 1775)	In Cheung & DeVantier (2006)	NWI_e-RSGA
	Chaetodontidae	Chaetodon gardineri Norman, 1939		NI
	Chaetodontidae	Chaetodon guttatissimus Bennett, 1833		pI
	Chaetodontidae	Chaetodon interruptus Ahl, 1923	In Zajonz et al. (2000) as C. unimaculatus Bloch, 1787	pI
	Chaetodontidae	Chaetodon kleinii Bloch, 1790		IWP
	Chaetodontidae	Chaetodon larvatus Cuvier, 1831	Visual record by M. Sheikh, re-confirmed	NWI_reg
	Chaetodontidae	Chaetodon leucopleura Playfair, 1867		WI
	Chaetodontidae	Chaetodon lineolatus Cuvier, 1831		IWP
	Chaetodontidae	Chaetodon lunula (Lacepède, 1802)		IWP
	Chaetodontidae	Chaetodon melannotus Bloch & Schneider, 1801		IWP
	Chaetodontidae	Chaetodon melapterus Guichenot, 1863		NWI_reg
	Chaetodontidae	Chaetodon mesoleucos Forsskål, 1775	Reasonably certain, further documentation desirable	NWI_e-RSGA
	Chaetodontidae	Chaetodon meyeri Bloch & Schneider, 1801		IP
	Chaetodontidae	Chaetodon pictus Forsskål, 1775	In Zajonz et al. (2000) as C. vagabundus pictus	NWI_reg
	Chaetodontidae	Chaetodon semilarvatus Cuvier, 1831	Observed by M. Sheikh 2011 in Halleh-Roosh	NWI_reg
	Chaetodontidae	Chaetodon trifascialis Quoy & Gaimard, 1825		IWP
	Chaetodontidae	Chaetodon trifasciatus Park, 1797		pI
	Chaetodontidae	Chaetodon zanzibarensis Playfair, 1867 ++	Observed at Abd a-Kuri in 2007 and photographed on Socotra in 2009	WI
	Chaetodontidae	Forcipiger flavissimus Jordan & McGregor, 1898		IP
	Chaetodontidae	Forcipiger longirostris (Broussonet, 1782)		IP
	Chaetodontidae	Hemitaurichthys zoster (Bennett, 1831)		pI
	Chaetodontidae	Heniochus acuminatus (Linnaeus, 1758)	See Kottelat (2013)	IWP
	Chaetodontidae	Heniochus diphreutes Jordan, 1903		IWP
	Chaetodontidae	Roa jayakari (Norman, 1939)		NWI_reg
	Chaetodontidae			29
	Labridae	Anampses caeruleopunctatus Rüppell, 1829		IWP
	Labridae	Anampses lineatus Randall, 1972		IWP
	Labridae	Anampses meleagrides Valenciennes, 1840		IWP
	Labridae	Anampses twistii Bleeker, 1856		IWP
	Labridae	Bodianus axillaris (Bennett, 1832)		IWP
	Labridae	Bodianus bilunulatus (Lacepède, 1801)	Listed in Zajonz et al. (2000) as B. bilunulatus bilunulatus, elevated to species level by Gomon (2006)	IWP
	Labridae	Bodianus diana (Lacepède, 1801)		pI
	Labridae	Bodianus macrognathos (Morris, 1974)		WI
	Labridae	Cheilinus fasciatus (Bloch 1791)		IWP
	Labridae	Cheilinus lunulatus (Forsskål, 1775)		NWI_reg
	Labridae	Cheilinus oxycephalus Bleeker, 1853		IWP
	Labridae	Cheilinus trilobatus Lacepède, 1801	In Kemp (1999); perhaps only as strays	IWP
	Labridae	Cheilinus undulatus Rüppell, 1835		IWP
	Labridae	Cheilio inermis (Forsskål, 1775)		IWP
	Labridae	Cirrhilabrus cyanopleura (Bleeker, 1851)	Listed in Zajonz and Khalaf (2002), visual observation and field drawing referable to this species, sampling desired	NI-WP
	Labridae	Cirrhilabrus exquisitus Smith 1957		IWP
	Labridae	Cirrhilabrus rubriventralis Springer & Randall, 1974	Listed in Zajonz et al. (2000) as C. cf rubriventralis Springer & Randall, 1974, confirmed by additional visual observations	NWI_reg
	Labridae	Coris aygula Lacepède, 1801		IWP
	Labridae	Coris caudimacula (Quoy & Gaimard, 1834)		pI
	Labridae	Coris cuvieri (Bennett, 1831) ++	Listed in Zajonz et al. (2000) as C. gaimard cuvieri; the C. africana Smith, 1957 record of Randall (1995) from Oman referring to this species too	pI
	Labridae	Coris formosa (Bennett, 1830)	Listed in Zajonz et al. (2000) as C. frerei Günther, 1867, which is a synonym	WI
	Labridae	Epibulus insidiator (Pallas, 1770)		IWP
	Labridae	Gomphosus caeruleus Lacepède, 1801		pI
	Labridae	Halichoeres cosmetus Randall & Smith, 1982		pI
	Labridae	Halichoeres hortulanus (Lacepède, 1801)		IWP
	Labridae	Halichoeres iridis Randall & Smith, 1982		WI
	Labridae	Halichoeres marginatus Rüppell, 1835		IWP
	Labridae	Halichoeres nebulosus (Valenciennes, 1839)		IWP
	Labridae	Halichoeres nigrescens (Bloch & Schneider, 1801	Listed in Zajonz et al. (2000) as H. dussumieri (Valenciennes, 1839), which is a synonym	IWP
	Labridae	Halichoeres scapularis (Bennett, 1832)		IWP
	Labridae	Halichoeres stigmaticus Randall & Smith, 1982	Based on a field drawing of the female; sampling and differential diagnosis against H. signifer Randall and earle, 1994 desired	NWI_reg
	Labridae	Halichoeres zeylonicus (Bennett, 1833) [cf. Soc]	Voucher specimen under study	pI
	Labridae	Hemigymnus fasciatus (Bloch, 1792)	See comment on H. sexfasciatus	IWP
	Labridae	Hemigymnus melapterus (Bloch, 1791)		IWP
	Labridae	Hemigymnus sexfasciatus (Rüppell, 1835)	Kemp (1998) and Zajonz et al. (2000) only lised H. fasciatus which then was considered a senior synonym; based on Randall's (2013) resurrection of H. sexfasciatus and own observations of all three species from the neighbouring mainland the species is included	NWI_e-RSGA
	Labridae	Hologymnosus annulatus (Lacepède, 1801)		IWP
	Labridae	Hologymnosus doliatus (Lacepède, 1801)		IWP
	Labridae	Labroides bicolor Fowler & Bean, 1928		IWP
	Labridae	Labroides dimidiatus (Valenciennes, 1839)		IWP
	Labridae	Larabicus quadrilineatus (Rüppell, 1835)		NWI_e-RSGA
	Labridae	Leptojulis cyanopleura (Bleeker 1853)		NI-WP
	Labridae	Macropharyngodon bipartitus Smith, 1957		WI
	Labridae	Novaculichthys taeniourus(Lacepède, 1801)		IP
	Labridae	Oxycheilinus bimaculatus (Valenciennes, 1840)		IWP
	Labridae	Oxycheilinus digramma (Lacepède, 1801)	Visual record by M. Sheikh, re-confirmed	IWP
	Labridae	Oxycheilinus mentalis (Rüppell, 1828)		NWI_e-RSGA
	Labridae	Paracheilinus octotaenia Fourmanoir 1955	Visual identification to be confirmed by sampling as is a Red sea endemic	NWI_e-RSGA
	Labridae	Pseudocheilinus evanidus Jordan & Evermann, 1903		IWP
	Labridae	Pseudocheilinus hexataenia (Bleeker, 1857)		IWP
	Labridae	Pseudodax moluccanus (Valenciennes, 1840)		IWP
	Labridae	Pteragogus cryptus Randall, 1981	Misspelled "scriptus" in Zajonz et al. (2000); distribution range might be restricted to NWI pending further study (J. Randall pers. comm.)	IWP
	Labridae	Pteragogus flagellifer (Valenciennes, 1839)		IWP
	Labridae	Pteragogus taeniops (Peters, 1855)	Both female and male observed, field drawing available	WI
	Labridae	Stethojulis albovittata (Bonnaterre, 1788)		WI
	Labridae	Stethojulis interrupta (Bleeker, 1851) ++		IWP
	Labridae	Stethojulis strigiventer (Bennett 1832)	Voucher specimen under study	IWP
	Labridae	Suezichthys caudavittatus Steindachner, 1898 ++	Identification based on field drawing, sampling desired; range extension fills a gap between the northern Red Sea and Arabian Gulf records	NWI_reg
	Labridae	Thalassoma amblycephalum (Bleeker, 1856)	Listed in Zajonz et al. (2000) as "cf." based on field drawings, meanwhile confirmed by photography	IWP
	Labridae	Thalassoma hardwicke (Bennett, 1830)	Identification in Zajonz et al. (2000), meanwhile further supported by additional observations and field drawing	IWP
	Labridae	Thalassoma hebraicum (Lacepède, 1801)	Listed in Zajonz et al. (2000) as "cf." , meanwhile confirmed by additional observations and field drawing	WI
	Labridae	Thalassoma loxum Randall & Mee, 1994	Listed in Zajonz et al. (2000) as "cf." , meanwhile confirmed by additional observations and field drawing	NWI_ESA+S
	Labridae	Thalassoma lunare (Linnaeus, 1758)		IWP
	Labridae	Thalassoma lutescens (Lay & Bennett, 1839)		IWP
	Labridae	Thalassoma purpureum (Forsskål, 1775)		IWP
	Labridae	Thalassoma rueppellii (Klunzinger, 1871)		NWI_e-RSGA
	Labridae			65
	Pomacanthidae	Apolemichthys xanthotis (Fraser-Brunner, 1950)		NWI_reg
	Pomacanthidae	Centropyge acanthops (Norman, 1922)		WI
	Pomacanthidae	Centropyge multispinis (Playfair, 1867)		pI
	Pomacanthidae	Pomacanthus asfur (Forsskål 1775)	In Kemp (1998) and in 2013 based on photograph (M. Martin) from Shuab Bay, rare compared to P. maculosus; record based on photo in Debelius (1996) possibly a locality error,	WI
	Pomacanthidae	Pomacanthus asfur x maculosus	Identification based on photos taken by Martin at Socotra in 2013	NWI_HZ
	Pomacanthidae	Pomacanthus imperator (Bloch, 1787)		IWP
	Pomacanthidae	Pomacanthus maculosus (Forsskål, 1775)		WI
	Pomacanthidae	Pomacanthus semicirculatus x maculosus (hybrid)		IWP
	Pomacanthidae	Pomacanthus semicirculatus (Cuvier, 1831)	From adjacent Yemen mainland by Kemp (2000) and Zajonz et al. (in prep.)	NWI_HZ
	Pomacanthidae			9
	Pomacentridae	Abudefduf notatus (Day, 1870)		IWP
	Pomacentridae	Abudefduf septemfasciatus (Cuvier, 1830)		IWP
	Pomacentridae	Abudefduf sexfasciatus (Lacepède, 1801)	In Kemp (1998)	IWP
	Pomacentridae	Abudefduf sordidus (Forsskål, 1775)		IWP
	Pomacentridae	Abudefduf vaigiensis (Quoy & Gaimard, 1825)		IWP
	Pomacentridae	Amphiprion akallopisos Bleeker 1853	Record based on photo in Debelius (1996) , also in Kemp (1998); sampling desired	pI
	Pomacentridae	Amphiprion bicinctus Rüppell, 1830		NWI_e-RSGA
	Pomacentridae	Amphiprion chagosensis Allen, 1972	Only observed at Abd al-Kuri once, sampling desired	WI
	Pomacentridae	Amphiprion omanensis Allen & Mee, 1991	Also in Cheung & DeVantier (2006)	NWI_ESA+S
	Pomacentridae	Chromis acares Randall & Swerdloff, 1973	Although there is low probability that the species occurs according to its known distribution range, the identification is reliable following a detailed observation under water ( C. xanthochira (Bleeker, 1851) is also close to it). A field drawing and description from ST188 is available, and a photo became available in 2011 (W. Wichmann). Sampling and genetic investigation is desired; alternative…	NI-WP
	Pomacentridae	Chromis fieldi Randall & DiBattista, 2013	Listed as Chromis dimidiata (Klunzinger, 1871) in Zajonz et al. (2000), which is now considered endemic to the Red Sea; description of new species partly based on Socotra spcms.	pI
	Pomacentridae	Chromis flavaxilla Randall, 1994		NWI_reg
	Pomacentridae	Chromis nigrura Smith, 1960	Field drawing from Mon06, Anjara, of 2007 available, matching well; northwesternmost range extension	pI
	Pomacentridae	Chromis pembae Smith, 1960		WI
	Pomacentridae	Chromis ternatensis (Bleeker 1856)	Considered no misidentification of C. flavaxilla, but rare	IWP
	Pomacentridae	Chromis trialpha Allen & Randall, 1980		NWI_e-RSGA
	Pomacentridae	Chromis weberi Fowler & Bean, 1928		IWP
	Pomacentridae	Chromis xouthos Allen & Erdmann, 2005	Listed as C. cf. analis (Cuvier, 1830) in Zajonz et al. (2000), misidentification	NI
	Pomacentridae	Chrysiptera annulata (Peters, 1855)		WI
	Pomacentridae	Chrysiptera brownriggi (Bennett, 1828) [leucopoma (Valenciennes 1830)]	Listed in Zajonz et al. (2000) as C. leucopoma (Valenciennes, 1830)	IWP
	Pomacentridae	Chrysiptera sheila Randall 1994	Sampling desired	NWI_ESA+S
	Pomacentridae	Chrysiptera unimaculata (Cuvier, 1830)		IWP
	Pomacentridae	Dascyllus carneus x marginatus	Observed visually, also reported by DiBattista et al. at ICMER 2014	NWI_HZ
	Pomacentridae	Dascyllus carneus Fischer, 1885		pI
	Pomacentridae	Dascyllus marginatus (Rüppell, 1829)		NWI_reg
	Pomacentridae	Dascyllus trimaculatus (Rüppell, 1829)	Also in Cheung & DeVantier (2006)	IWP
	Pomacentridae	Neoglyphidodon melas (Cuvier, 1830)		IWP
	Pomacentridae	Neopomacentrus cyanomos (Bleeker, 1856)		IWP
	Pomacentridae	Neopomacentrus miryae Dor & Allen, 1977	Listed in Zajonz et al. (2000) as "cf."; confirmed by photographic record since	NWI_reg
	Pomacentridae	Neopomacentrus sindensis (Day, 1873)		NWI_reg
	Pomacentridae	Neopomacentrus xanthurus Allen & Randall, 1980		NWI_e-RSGA
	Pomacentridae	Plectroglyphidodon dickii (Liénard, 1839)	Listed in Zajonz et al. (2000) as "cf."; sufficiently observed and confirmed by photo; occured sympatrically with P. johnstonianus, rare though	IWP
	Pomacentridae	Plectroglyphidodon johnstonianus Fowler & Ball, 1924		IWP
	Pomacentridae	Plectroglyphidodon lacrymatus (Quoy & Gaimard, 1825)	Listed in Zajonz et al. (2000) as "cf.", confirmed by photographic record	IWP
	Pomacentridae	Plectroglyphidodon leucozonus cingulus (Klunzinger, 1871)		NWI_reg
	Pomacentridae	Pomacentrus aquilus Allen & Randall, 1980	Voucher specimens under study	WI
	Pomacentridae	Pomacentrus caeruleus Quoy & Gaimard, 1825		WI
	Pomacentridae	Pomacentrus leptus Allen & Randall, 1980		NWI_reg
	Pomacentridae	Pomacentrus sp. 2 [aff. leptus]	Probably undescribed species, voucher specimens under study	NWI_(e-S)
	Pomacentridae	Pomacentrus sulfureus Klunzinger 1871		WI
	Pomacentridae	Pomacentrus trichrourus Günther, 1867		WI
	Pomacentridae			41
	Pseudochromidae	Chlidichthys bibulus (Smith, 1954)	See Gill and Zajonz (2011)	WI
	Pseudochromidae	Chlidichthys cacatuoides Gill & Randall, 1994	See Gill and Zajonz (2011)	NWI_ESA+S
	Pseudochromidae	Halidesmus socotraensis Gill & Zajonz (2003)	Endemic to Socotra	NWI_e-S
	Pseudochromidae	Haliophis guttatus (Forsskål, 1775)	See Gill and Zajonz (2003)	WI
	Pseudochromidae	Pseudochromis chrysospilus Gill & Zajonz, 2011	Endemic to Socotra	NWI_e-S
	Pseudochromidae	Pseudochromis dixurus Lubbock, 1975	See Gill and Zajonz (2011), previously believed to be a Red Sea endemic; several visual observations considered relatively certain as is a distinct species	NWI_e-RSGA
	Pseudochromidae	Pseudochromis leucorhynchus Lubbock, 1977	See Gill and Zajonz (2011); subsequent photographic and sampling record	WI
	Pseudochromidae	Pseudochromis linda Randall & Stanaland, 1989	See Gill and Zajonz (2011)	NWI_reg
	Pseudochromidae	Pseudochromis nigrovittatus Boulenger, 1897	See Gill and Zajonz (2011)	NWI_reg
	Pseudochromidae	Pseudochromis omanensis Gill & Mee, 1993	See Gill and Zajonz (2011); visual observation, confirmation by sampling desired	NWI_ESA+S
	Pseudochromidae	Pseudochromis punctatus Kotthaus, 1970	See Gill and Zajonz (2011); based on a single specimen, more sampling desired	NWI_reg
	Pseudochromidae	Pseudochromis sankeyi Lubbock, 1975	See Gill and Zajonz (2011)	NWI_e-RSGA
	Pseudochromidae	Pseudochromis socotraensis Gill & Zajonz, 2011	Endemic to Socotra	NWI_e-S
	Pseudochromidae			13
	Serranidae	Aethaloperca rogaa (Forsskål, 1775)		IWP
	Serranidae	Cephalopholis argus Bloch & Schneider, 1801		IWP
	Serranidae	Cephalopholis aurantia (Valenciennes, 1828)	In Mohsen (2000, usually confined to deep water; confirmed presence at Yemen mainland (M. Sheikh, pers. comm.)	IWP
	Serranidae	Cephalopholis hemistiktos (Rüppell, 1830)		NWI_reg
	Serranidae	Cephalopholis miniata (Forsskål, 1775)		IWP
	Serranidae	Cephalopholis sexmaculata (Rüppell, 1830)		IWP
	Serranidae	Cephalopholis sonnerati (Valenciennes, 1828)		IWP
	Serranidae	Dermatolepis striolata (Playfair, 1867)		WI
	Serranidae	Epinephelus areolatus (Forsskål, 1775)	In Mohsen (2002)	IWP
	Serranidae	Epinephelus chlorostigma (Valenciennes, 1828)	Visual records dated well before the recent resurrection of E. geoffroyi (Randall et al. 2013); DNA desired	IWP
	Serranidae	Epinephelus coioides (Hamilton, 1822)		IWP
	Serranidae	Epinephelus epistictus (Temminck & Schlegel, 1842)		IWP
	Serranidae	Epinephelus erythrurus (Valenciennes, 1828)	Substantial range extension	NI-WP
	Serranidae	Epinephelus fasciatus (Forsskål, 1775)		IWP
	Serranidae	Epinephelus flavocaeruleus (Lacepède, 1802)		pI
	Serranidae	Epinephelus fuscoguttatus (Forsskål, 1775)		IWP
	Serranidae	Epinephelus gabriellae Randall & Heemstra, 1991		NWI_reg
	Serranidae	Epinephelus geoffroyi (Klunzinger, 1870)		NWI_e-RSGA
	Serranidae	Epinephelus indistinctus Randall & Heemstra, 1991	Based on a single sighting	NWI_reg
	Serranidae	Epinephelus lanceolatus (Bloch, 1790)		IWP
	Serranidae	Epinephelus malabaricus (Bloch & Schneider, 1801)	Rare, but recorded visually independently by two observers	IP
	Serranidae	Epinephelus multinotatus (Peters, 1876)		IWP
	Serranidae	Epinephelus poecilonotus (Temminck & Schlegel, 1843)	In Mohsen (2002)	IWP
	Serranidae	Epinephelus radiatus (Day, 1868)	In Mohsen (2002)	IWP
	Serranidae	Epinephelus stoliczkae (Day, 1875)		NWI_reg
	Serranidae	Epinephelus summana (Forsskål, 1775)		NWI_e-RSGA
	Serranidae	Epinephelus tukula Morgans, 1959		IWP
	Serranidae	Epinephelus undulosus (Quoy & Gaimard, 1824)	Mohsen (2002)	IWP
	Serranidae	Plectropomus areolatus (Rüppell, 1830)	Observed by EPA team	NI-WP
	Serranidae	Plectropomus punctatus (Quoy & Gaimard, 1824)		WI
	Serranidae	Pogonoperca ocellata Günther, 1859	listed in Zajonz et al. (2002) as Pogonoperca punctata (Valenciennes, 1830)	pI
	Serranidae	Pseudanthias cooperi (Regan, 1902)		IWP
	Serranidae	Pseudanthias evansi (Smith, 1954)		pI
	Serranidae	Pseudanthias marcia Randall & Hoover, 1993	Also recorded by F. Krupp and U. Zajonz (unpubl.) from Djibouti, Golfe de Tajoura	NWI_ESA+S
	Serranidae	Pseudanthias squamipinnis (Peters, 1855)		IWP
	Serranidae	Pseudanthias townsendi (Boulenger, 1897)		NWI_ESA+S
	Serranidae	Variola louti (Forsskål, 1775)		IWP
	Serranidae			37
				234
Manilo & Bogorodsky (2003)			Biogeographic Stats	Count	% (of available data)		M&B Category	Note
						of NWI_all
1. Pantropical Indo-West Pacific (28.9%)		Worldwide (cosmopolitan, circumglobal)	WW	0	0		x	13
2. Tropical North Indian (5.7%)		Circumtropical	CT	0	0		x	12
3. Tropical North Western Indian (6.1%)		Indo-Pacific	IP	10	0.042735		x	7. as tropical IP			13
4. Arabian Sea endemics (9.0%)		Indo-West Pacific	IWP	108	0.461538		x	8.+1.?, as tropical and pantropical IWP
5. Tropical North Indian West-Pacific (16.4%)		Western Pacific	WP	0	0			SB suggests to delete (2 Dec 15)
6. Tropical Western Indian (9.4%)		Eastern Pacific	EP	0	0			SB suggests to delete (2 Dec 15)
7. Tropical Indo-Pacific (2.8%)		Entire Indian Ocean: East Africa (often incl South Africa and Red Sea) to the western Australia, western Indonesia and Andaman Sea, and of course also includes Socotra, Oman, Arabian Gulf, Maldives, India, and Myanmar	pI	25	0.106838		x	9
8. Tropical Indo-West Pacific (12.0%)		Atlantic and Indian Ocean	AI	0	0		x	10, as tropical A-I
9. Tropical Indian (2.9%)		Western Indian Ocean	WI	25	0.106838		x	6. as tropical WI
10. Tropical Atlantic-Indian (0.8%)		Northern Indian Ocean	NI	2	0.00854701		x	2. as tropical …
11. Tropical Atlantic-Indo-West Pacific (1.2%)		Eastern Indian Ocean	EI	0	0			SB suggests to delete (2 Dec 15)
12. Circumtropical (2.1%)		North-western Indian Ocean (regular)	NWI_reg	27	0.115385	0.473684	x	3, in part
13. Circumglobal (2.7%)		Red Sea & Gulf of Aden only (endemic)	NWI_e-RSGA	15	0.0641026	0.263158	x	4. in part
		Eastern and southern Arabia and Socotra only (endemic)	NWI_e-ESA+S	7	0.0299145	0.122807	x	4. in part
		Socotra endemic	NWI_e-S	3	0.0128205	0.0526316	x	4. in part
		Socotra, putative endemic (described from Soc, but restriction unlikely, or taxonomic status uncertain)	NWI_(e-S)	1	0.0042735	0.0175439	x	4. in part
		(Persian/Arabian) Gulf endemic	NWI_e-G	0	0	0	x	4. in part
		Hybrid of "Southern Arabian Hybrid Zone"	NWI_SAHZ	4	0.017094	0.0701754		new by UZ/SB
			AI-WP	0	0		x	11. ??
		Somalia incl. Socotra along northern coast of Indian Ocean to the western Pacific Ocean	NI-WP	6	0.025641		x	5., as tropical …
			NI-WP+EP	1	0.0042735			??
			WP-EI	0	0			??
		North-western Indian Ocean (all; sum of all NWI)	NWI_all	57	0.24359	1	x	3., as tropical NWI, new UZ/SB, includes reg+endemics
		To be solved	x?x	0	0
				234	1
			Biogeographic Stats	Ranked			of NWI_all
		Indo-West Pacific	IWP	108	0.461538
		North-western Indian Ocean (all; sum of all NWI)	NWI_all	57	0.24359
		North-western Indian Ocean (regular)	NWI_reg	27	0.115385		0.473684
		Entire Indian Ocean: East Africa (often incl South Africa and Red Sea) to the western Australia, western Indonesia and Andaman Sea, and of course also includes Socotra, Oman, Arabian Gulf, Maldives, India, and Myanmar	pI	25	0.106838
		Western Indian Ocean	WI	25	0.106838
		Red Sea & Gulf of Aden only (endemic)	NWI_e-RSGA	15	0.0641026		0.263158
		Indo-Pacific	IP	10	0.042735
		Eastern and southern Arabia and Socotra only (endemic)	NWI_e-ESA+S	7	0.0299145		0.122807
		Somalia incl. Socotra along northern coast of Indian Ocean to the western Pacific Ocean	NI-WP	6	0.025641
		Hybrid of "Southern Arabian Hybrid Zone"	NWI_SAHZ	4	0.017094		0.0701754
		Socotra endemic	NWI_e-S	3	0.0128205		0.0526316
		Northern Indian Ocean	NI	2	0.00854701
			NI-WP+EP	1	0.0042735
		Socotra, putative endemic (described from Soc, but restriction unlikely, or taxonomic status uncertain)	NWI_(e-S)	1	0.0042735		0.0175439
		Worldwide (cosmopolitan, circumglobal)	WW	0	0
		Circumtropical	CT	0	0
		Western Pacific	WP	0	0
		Eastern Pacific	EP	0	0
		Atlantic and Indian Ocean	AI	0	0
		Eastern Indian Ocean	EI	0	0			Test
		(Persian/Arabian) Gulf endemic	NWI_e-G	0	0		0	1
			AI-WP	0	0
			WP-EI	0	0
		To be solved	x?x	0	0
				234	1
				234	1
										(list needs to be updated manually from above, in order to also update graph)
		Indo-West Pacific	IWP	108	0.465812
		North-western Indian Ocean (all; sum of all NWI)	NWI_all	57	0.24359
		North-western Indian Ocean (regular)
		Entire Indian Ocean: East Africa (often incl South Africa and Red Sea) to the western Australia, western Indonesia and Andaman Sea, and of course also includes Socotra, Oman, Arabian Gulf, Maldives, India, and Myanmar	pI	25	0.106838
		Western Indian Ocean	WI	25	0.106838
		Red Sea & Gulf of Aden only (endemic)
		Indo-Pacific	IP	10	0.042735
		Eastern and southern Arabia and Socotra only (endemic)
		Somalia incl. Socotra along northern coast of Indian Ocean to the western Pacific Ocean	NI-WP	6	0.025641
		Hybrid of "Southern Arabian Hybrid Zone"
		Socotra endemic
		Northern Indian Ocean	NI	2	0.00854701
			NI-WP+EP	1	0.0042735
		Socotra, putative endemic (described from Soc, but restriction unlikely, or taxonomic status uncertain)
		Worldwide (cosmopolitan, circumglobal)	WW	0	0
		Circumtropical	CT	0	0
		Western Pacific	WP	0	0
		Eastern Pacific	EP	0	0
		Atlantic and Indian Ocean	AI	0	0
		Eastern Indian Ocean	EI	0	0
		(Persian/Arabian) Gulf endemic
			AI-WP	0	0
			WP-EI	0	0
		To be solved	x?x	0	0
				234	1.00427
